# Supplementary material for: Metabolomic and Transcriptomic Analyses of Escherichia coli for Efficient Fermentation of L-Fucose
Source: Mar Drugs. 2019 Jan 29;17(2):82. doi: 10.3390/md17020082 (PMC6410053; doi:10.3390/md17020082)
Supplement: Supplementary file 1 [file marinedrugs-17-00082-s001.zip]

Archive with 1 entries (1 files):
- marinedrugs-427172-supplementary.xlsx
