# Supplementary material for: Metabolomic and Transcriptomic Analyses of Escherichia coli for Efficient Fermentation of L-Fucose
Source: Mar Drugs. 2019 Jan 29;17(2):82. doi: 10.3390/md17020082 (PMC6410053; doi:10.3390/md17020082)
Supplement: Supplementary file 1 [file marinedrugs-17-00082-s001.zip › marinedrugs-427172-supplementary.xlsx]

## Sheet: Table S1
Table S1A. Intracellular metabolome data analyzed by GC/TOF–MS.
Class	1,2,4-benzenetriol	1-monopalmitin	1-monostearin	2-hydroxypyridine	2-hydroxyvalerate	3,6-anhydro-D-galactose	3-hydroxypalmitic acid	3-hydroxypropionic acid	3-hydroxypyridine	3-phenyllactate	adenosine	adenosine-5-monophosphate	adipate	alanine	arabitol	arachidic acid	asparagine	aspartate	benzoate	citramalate	citrate	cyano-L-alanine	cytidine-5-monophosphate	DL-3-aminoisobutyrate	fructose	fructose-6-phosphate	fucose	fuculose	fumarate	galactonate	galactose	gluconic acid lactone	glucose	glucose-6-phosphate	glutamate	glycerate	glycerol	glycerol-1-phosphate	glycine	glycolate	guanosine	heptadecanoic acid	isoleucine	lactate	lauric acid	L-cysteine	L-homoserine	lignoceric acid	linoleic acid
Fucose - Lag	2284.32	420960	1.35517e+06	112031	43541.6	265.946	330.811	2116.76	13174.1	922.162	4194.59	236.757	89034.6	4869.19	12694.1	2880	98.3784	3458.38	17495.1	183.784	2535.14	1578.38	5048.65	6341.62	487.568	216.216	4.6667e+06	44289.7	2774.05	182.703	11363.2	116118	20486.5	205.405	179.459	665.946	220415	5814.05	5318.92	5436.76	819.459	7196.76	230.27	551048	3591.35	317.838	650.811	5296.22	237.838
Fucose - Lag	1578.38	403991	1.50737e+06	99699.5	41981.6	1059.46	175.135	1418.38	11361.1	583.784	4278.92	149.189	84190.3	148091	14247.6	2926.49	31.3514	3440	15928.6	249.73	3781.62	2073.51	2101.62	6779.46	600	250.811	4.35446e+06	52789.2	3926.49	263.784	13281.1	125296	21883.2	201.081	187.027	730.811	462488	3362.16	3870.27	4069.19	765.405	7112.43	405.405	263859	3314.59	302.703	847.568	16723.2	307.027
Fucose - Lag	2402.16	461481	1.43091e+06	117441	41068.1	178.378	205.405	1951.35	12253	882.162	3528.65	303.784	91227	148188	7194.59	3158.92	0	3684.32	15223.8	230.27	2913.51	1471.35	1328.65	6714.59	836.757	217.297	4.51291e+06	48817.3	3194.59	255.135	13130.8	130555	22883.2	265.946	194.595	604.324	316547	3111.35	5287.57	4841.08	772.973	7656.22	663.784	486292	2956.76	314.595	833.514	6113.51	227.027
Fucose - Lag	3353.33	424287	1	133502	46698.9	460	188.889	1697.78	13944.4	678.889	7206.67	178.889	75235.6	159907	6452.22	2923.33	610	4035.56	11195.6	305.556	2647.78	2150	1034.44	8002.22	397.778	166.667	4.58265e+06	32881.1	2895.56	440	10198.9	86946.7	15588.9	212.222	233.333	843.333	537931	3944.44	44987.8	5308.89	1026.67	6774.44	407.778	489980	2027.78	470	568.889	6838.89	115.556
Fucose - Lag	2302.7	421775	1.35991e+06	137495	40121.1	203.243	339.459	1756.76	14281.1	611.892	2883.24	197.838	98684.3	2837.84	8520	3368.65	120	3211.89	18465.9	389.189	2643.24	1576.22	10523.2	5608.65	598.919	248.649	4.59442e+06	31228.1	2268.11	278.919	11299.5	105667	19741.6	197.838	132.973	1005.41	3.156e+06	6854.05	5090.81	6250.81	768.649	7305.95	422.703	74384.9	2361.08	353.514	862.703	7898.38	400
Fucose - Lag	1910.27	431369	1.57248e+06	129729	38865.9	234.595	355.676	1620.54	11243.2	536.216	3046.49	207.568	88277.8	151322	9635.68	3478.92	101.622	3341.62	16381.6	215.135	3020.54	1584.86	8381.62	5896.22	580.541	201.081	4.62009e+06	32432.4	2671.35	362.162	11603.2	103477	18177.3	202.162	235.676	873.514	1.75833e+06	6916.76	35062.7	5357.84	808.649	8273.51	444.324	460934	2651.89	379.459	659.459	14425.9	223.784
Fucose - Exponential	1228.35	197123	730548	75841.8	1619.59	99.4845	400.515	956.186	6685.57	259.278	965.979	165.464	47964.9	2046.91	24606.7	1401.55	324.227	2737.11	8335.05	238.66	5013.92	818.557	548.969	4071.13	284.021	153.093	1.89108e+06	119729	1996.91	104.124	6808.25	8981.96	2464.95	351.546	375.773	873.196	252212	2107.22	20636.6	2073.71	375.773	3352.58	461.856	301019	1193.81	212.371	123.196	2704.12	86.0825
Fucose - Exponential	1096.15	200974	643185	88738.2	1620.32	75.4438	493.59	709.566	6515.29	240.138	2047.34	279.093	40445.3	1947.24	29063.1	1330.87	104.536	2790.93	4244.08	236.686	8783.04	780.079	1099.61	3962.52	398.915	407.791	1.86136e+06	136553	2002.96	180.966	9452.66	10332.8	3208.09	947.239	439.842	3017.26	225347	3206.61	20540.4	2036	470.414	4140.04	474.359	237516	2359.47	197.239	92.7022	3622.78	107.988
Fucose - Exponential	1348.13	199679	723952	118574	1895.46	264.3	353.55	830.375	7478.3	275.148	2056.71	329.389	39809.7	2144.97	30883.1	1557.2	375.74	3040.93	7894.48	225.838	9116.37	622.781	1125.74	3998.03	456.607	756.903	1.85854e+06	146569	1992.11	119.822	41239.2	10998	13434.9	908.777	447.732	3322.98	279731	3557.69	20086.3	2293.89	502.959	3743.1	422.584	231691	1665.19	203.156	122.288	2946.75	107.495
Fucose - Exponential	1446.75	227033	754286	130429	2380.67	115.878	556.213	918.146	7990.63	287.968	2888.56	358.481	37422.1	2160.75	33847.1	1641.03	73.4714	2912.23	8314.6	253.452	9262.82	520.71	1132.64	4064.1	568.047	524.162	1.92998e+06	152017	1866.37	237.179	10494.6	11518.2	3706.61	922.584	586.785	3195.27	702534	3178.01	3595.17	2624.26	570.513	4232.74	484.221	289973	2041.91	244.576	219.921	4617.36	153.846
Fucose - Exponential	801.245	192958	611399	84015.8	1595.31	100.575	432.95	661.877	5118.77	334.291	2148.95	134.1	36187.3	2240.9	21018.2	1570.88	110.632	3224.62	6283.05	197.318	9041.19	562.739	799.808	4466	1248.56	485.153	1.66561e+06	99952.1	2310.34	255.747	123098	6859.2	31013.9	1127.87	679.119	3107.28	561369	2548.85	21085.2	2232.28	399.425	3941.09	691.571	241854	2247.13	183.429	67.5287	5294.54	102.969
Fucose - Exponential	1119.73	179462	667597	67055.6	19773.5	161.877	270.594	683.908	6996.65	224.138	3919.06	211.686	31892.2	1722.22	9930.08	1253.35	136.973	1499.52	2296.93	117.816	5382.66	574.713	678.64	3212.64	1709.29	262.452	1.10743e+06	47428.6	1568.49	253.352	14360.6	3082.38	3322.32	593.87	378.352	2172.41	1.18185e+06	6346.74	20003.8	11489.9	652.299	3465.52	251.437	128201	2072.8	194.923	59.387	2747.61	84.7701
Fucose - Stationary	1051.27	193871	565159	78143.2	2029.66	80.0847	1891.95	1051.69	7043.64	313.983	1286.86	484.746	33924.6	2557.63	36951.3	1508.9	233.475	1893.22	4295.34	649.576	17384.7	450.424	616.102	3057.2	2471.19	145.339	1.67761e+06	165461	1372.46	448.729	9127.97	9508.9	3237.71	292.373	211.864	1263.56	201294	2675.85	27015.3	2239.83	307.203	4229.66	444.915	167240	1175.85	122.458	195.339	1883.9	105.932
Fucose - Stationary	1678.81	178928	554195	65581.4	1550	60.1695	1252.12	733.051	5804.24	266.949	646.61	111.017	31302.1	1871.61	25711	1802.97	64.4068	1786.02	3516.53	448.305	11636.9	654.661	547.458	3091.1	1709.75	149.576	1.53848e+06	124579	1024.58	391.949	6453.39	7327.12	2219.92	207.203	119.915	802.966	100905	1568.22	22847.5	1610.59	225.847	4678.81	281.78	223153	1402.12	130.932	188.559	5405.93	107.627
Fucose - Stationary	1429.15	165797	516945	62876.6	1655.54	83.4691	894.951	651.873	5776.47	163.681	1502.85	63.9251	24438.9	2214.17	25075.3	1557.41	52.1173	1585.5	3043.16	911.645	8886.4	758.143	516.694	2997.96	1381.51	103.013	1.36567e+06	110649	936.482	236.564	6605.86	4550.08	2366.45	376.221	117.671	1131.92	98568.8	1864.01	1809.85	1918.16	361.156	3940.96	280.945	386500	1359.12	116.857	92.8339	4936.07	160.016
Fucose - Stationary	1009.58	207199	645109	70231.2	2462.46	78.6741	1399.76	1171.33	7704.07	190.495	1251.2	543.93	34712.1	4628.59	23217.7	1714.86	70.6869	3087.86	5887.38	839.457	12678.9	387.38	516.374	3850.64	3340.65	76.278	1.33402e+06	101646	1604.23	518.371	12153	257.188	4366.21	483.626	636.581	1642.57	384111	2714.06	26812.7	2173.32	235.623	3950.08	291.534	34349.4	1996.01	210.064	133.786	3117.41	89.8562
Fucose - Stationary	1690.1	167607	517365	45979.2	1402.56	91.4537	1132.99	738.019	5691.69	259.185	957.268	164.137	40363.8	2410.14	23496	1523.96	65.8946	2889.38	4683.31	894.169	11869	692.492	645.767	3760.38	3071.49	189.297	1.14307e+06	107271	1236.02	494.01	29754.4	234.026	9520.77	498.003	580.272	1618.21	224313	1864.62	21155.4	1770.77	279.153	3619.01	332.268	229071	1408.55	189.297	119.01	5007.59	97.8435
Fucose - Stationary	904.553	145781	466744	43775.2	2699.68	478.834	1065.5	662.939	4318.69	197.284	913.339	114.217	32448.5	1759.98	18914.9	1210.46	75.4792	2591.05	3833.07	680.911	9087.06	651.358	553.115	3491.61	2498.8	188.898	1.03374e+06	85538.3	1007.99	398.163	9198.48	2892.17	3111.82	349.84	329.473	1087.86	385771	1192.09	2120.21	1509.58	198.482	3165.34	231.23	162888	1105.43	269.569	58.7061	2760.78	133.387
Glucose - Lag	2993.1	308836	863903	81000	31063.8	195.69	269.828	1785.34	12611.2	856.034	11234.5	165.517	96065.5	3903.45	3775.86	3088.79	556.897	3631.03	8569.83	202.586	2848.28	1095.69	13902.6	5819.83	1955.17	409.483	2043.02	1076.81	5675.86	4575.86	2.64539e+06	43908.6	3.17372e+06	1128.45	125	1125.86	520287	1663.79	34180.2	36240.5	1289.66	5662.93	541.379	501833	1843.1	254.31	113.793	14548.3	162.931
Glucose - Lag	1811.21	346579	1.26385e+06	95038.8	36837.1	298.276	329.31	1650.86	12462.9	711.207	9890.52	157.759	91171.6	128408	3526.72	2353.45	131.897	3644.83	13597.4	203.448	3510.34	1243.97	13923.3	6014.66	2670.69	515.517	3956.81	1022.59	6034.48	4808.62	2.68628e+06	42248.3	3.19914e+06	1573.28	136.207	1193.1	386772	2564.66	5242.24	5131.9	1474.14	6716.38	612.069	377173	1936.21	284.483	174.138	4020.69	236.207
Glucose - Lag	2322.87	384602	1.34632e+06	113622	39199.1	194.619	237.668	1675.34	12632.3	524.664	2015.25	211.659	67971.3	134712	3752.47	2365.92	492.377	3316.59	11702.2	170.404	2316.59	1423.32	6972.2	6104.93	3502.24	255.605	5530.67	1460.81	3130.94	3234.08	2.98778e+06	47634.1	3.26328e+06	589.238	121.076	2298.65	571618	3855.61	4937.22	4841.26	889.686	6471.75	351.57	61377.6	2285.2	357.848	110.314	4860.09	179.372
Glucose - Lag	3515.7	372317	1.30753e+06	87840.4	34345.3	2611.66	372.197	1396.41	10770.4	527.354	1641.26	121.076	86243	125200	3246.64	3525.56	119.283	3639.46	9690.58	528.251	5091.48	954.26	8310.31	6311.21	2632.29	273.543	1319.55	491.471	4144.39	2860.99	2.74616e+06	45571.3	3.01146e+06	382.96	80.7175	2188.34	712856	1904.04	33555.2	4885.2	536.323	7471.75	295.964	486405	2822.42	289.686	86.0987	25185.7	249.327
Glucose - Lag	2107.17	318041	1.03382e+06	104295	36550.2	271.73	244.726	1523.21	10940.9	509.705	3867.51	286.92	69833.8	2641.35	1934.18	2015.19	106.329	3958.65	10907.2	184.81	1391.56	1160.34	6750.21	6005.06	2332.49	342.616	12485.2	441.983	3604.22	1235.44	2.80923e+06	45297.9	3.04264e+06	603.376	107.173	1303.8	361609	3035.44	33930	4400.84	1202.53	5071.73	318.987	338120	1281.01	274.262	106.329	3341.77	225.316
Glucose - Lag	1642.19	352486	1.12056e+06	90643.9	36935.9	253.165	337.553	1447.26	11256.5	572.996	3140.08	229.536	71455.7	3864.14	2205.06	2378.9	90.2954	3298.73	10692.8	145.148	1408.44	1211.81	6611.81	6052.32	3163.71	209.283	4167.26	854.515	3715.61	1349.37	2.75514e+06	43869.2	2.95398e+06	468.354	78.481	1729.96	381624	4178.06	31481	4235.44	1076.79	6628.69	211.814	301103	1679.32	286.076	129.958	5816.03	222.785
Glucose - Exponential	698.062	138240	429084	32263.6	1012.79	65.5039	502.326	473.256	3313.18	287.597	2436.82	218.605	30043.8	1137.98	1308.53	1170.54	4.26357	2443.8	4912.02	398.45	15095.3	474.419	1522.09	3012.02	1908.91	162.403	12158.1	3273.33	6787.21	741.86	1.22121e+06	341.085	789872	558.14	1516.67	2529.84	443560	2342.25	15914.3	1631.01	378.682	2538.37	137.984	91799.2	805.426	101.163	53.4884	5603.88	45.7364
Glucose - Exponential	715.504	128198	504207	42109.3	1261.24	54.6512	415.891	562.791	3667.05	201.163	1226.74	156.202	28932.2	1613.95	442.248	1071.71	236.434	2090.7	3713.18	344.961	12904.3	593.411	1656.2	2596.9	2250	198.45	561.822	221.748	5740.31	678.682	1.32164e+06	265.504	857084	652.326	1172.09	2306.59	166847	1496.9	2456.59	1671.71	252.326	2606.59	75.5814	101469	690.31	265.504	64.7287	5152.33	74.8062
Glucose - Exponential	1593.02	188457	427334	70441.1	1874.42	138.372	532.946	870.543	6332.95	222.481	3418.99	978.682	35182.6	2822.48	1141.09	1486.82	79.0698	3228.68	1165.12	402.713	17323.3	545.736	1942.64	3050.39	2558.91	106.202	4360.08	909.651	6985.66	975.581	1.35948e+06	19888.8	1.0967e+06	632.558	964.341	2918.22	389872	3145.35	3414.73	2757.75	718.992	3326.74	127.132	167142	1295.74	206.202	105.039	5791.86	146.899
Glucose - Exponential	823.362	142539	460810	47592.9	13639.2	118.234	340.456	586.182	4222.93	229.701	17490.7	308.405	33574.1	2795.23	794.872	1028.13	29.2023	3413.82	3253.21	1079.42	30592.2	572.65	3079.06	2897.79	6510.68	1149.22	1070.26	92.8989	12313	569.088	1.12733e+06	17278.1	1.12942e+06	3030.98	2730.06	3253.92	171238	2642.45	5595.44	14555.6	2157.05	2929.84	174.145	204549	1039.17	149.929	44.5157	1055.56	74.7863
Glucose - Exponential	1602.56	138606	502790	42833.3	13009.3	117.877	284.188	491.453	4138.53	159.9	19804.1	97.2222	38274.2	2261.4	1011.04	1519.23	313.034	3239.32	6548.08	1058.76	29743.9	339.744	2818.73	2661.68	6168.8	1017.45	1064.32	260.869	11882.5	569.801	1.10142e+06	17402.8	1.12537e+06	2719.73	1497.86	3121.08	292195	2026	5919.52	2290.6	2136.04	2855.41	240.741	29232.5	1644.94	176.638	39.1738	9642.81	89.0313
Glucose - Exponential	1068.38	148435	471112	51501.8	15534.2	172.721	251.425	665.598	5225.78	300.926	18795.9	475.783	30414.5	2908.48	986.467	1049.15	70.5128	3142.45	5178.77	871.439	26161	330.128	2755.34	2584.76	5655.27	1112.54	938.141	216.556	10743.9	460.826	1.1474e+06	17736.8	1.10518e+06	2731.48	875.712	2860.75	300453	3144.94	5775.28	2337.61	2396.37	2873.22	184.473	271273	1987.18	235.043	68.3761	1236.47	92.9487
Glucose - Stationary	766.15	139266	478894	36914.7	1314.6	112.403	506.46	306.848	4396.96	460.271	362.726	104.328	33657	4940.89	308.14	1078.17	51.3566	1554.59	5171.51	595.284	19640.5	459.948	828.165	3602.07	800.065	243.863	405.749	555.749	7628.88	25454.8	790610	5357.24	331076	510.659	65.5685	1655.04	200275	1165.7	4370.48	1205.43	81.0724	3158.59	479.974	31775.5	1290.05	168.928	73.3204	2380.17	98.8372
Glucose - Stationary	747.739	122248	380897	30516.1	769.38	83.6563	467.7	422.158	3500.97	249.677	218.992	141.15	29425.4	7811.37	566.214	1076.23	70.0904	1474.48	3679.59	526.163	19072	363.049	875.646	3421.19	677.649	138.566	379.813	1076.94	5833.01	25634.4	817904	5038.11	278981	338.501	396.964	963.178	201113	1051.03	16361.1	1156.98	90.4393	2883.07	428.295	107314	897.287	130.814	127.261	2131.14	91.4083
Glucose - Stationary	745.104	136217	422490	35377	887.728	74.0862	572.781	391.319	4289.49	219.974	303.198	253.59	29068.9	13866.8	629.896	1086.49	64.295	1698.43	2888.38	1038.84	24346.9	410.574	1314.3	3306.14	564.948	165.796	424.902	445.104	10786.6	36318.5	1.0026e+06	7422	515379	490.209	140.339	750.979	124472	1024.15	20457.6	1536.55	97.5849	2833.55	539.164	231963	1401.44	134.138	70.8225	2634.14	21.8668
Glucose - Stationary	933.094	137679	480648	39223.6	940.274	132.507	632.833	408.616	4712.79	387.728	566.253	230.091	28660.2	14619.1	154.047	1285.57	268.93	1938.97	2962.47	1037.21	26184.1	296.997	1311.68	3495.1	681.789	82.2454	398.238	211.041	10874.7	37976.8	1.03096e+06	7718.02	540601	484.334	93.342	844.974	140617	1077.68	21015.7	1568.54	117.82	3079.96	546.671	176053	1550.26	95.6266	92.3629	2743.15	50.9138
Glucose - Stationary	457.627	97294.8	395463	23688.3	8818.7	45.0969	217.615	392.252	2534.2	229.116	184.625	66.2833	17299.6	5792.07	297.518	814.165	202.179	2030.27	1546	555.387	16827.5	305.993	484.564	2396.49	329.6	84.1404	298.956	53.8559	4490.62	3917.68	683323	712.772	235653	239.709	490.315	810.835	100896	831.114	14950.4	898.91	75.9685	2288.44	285.714	166740	768.16	100.787	34.8063	1323.24	76.2712
Glucose - Stationary	1041.46	115387	425025	28187	668.886	60.23	294.189	462.47	3900.73	295.702	242.131	193.402	24750.3	8012.41	291.162	984.262	259.685	2763.01	1764.53	870.157	24464.3	381.356	829.298	3210.35	527.845	109.564	361.38	390.375	7106.84	4967.01	734199	1154.06	266199	268.462	1053.27	1209.14	117646	1958.84	16093.8	992.433	180.387	2753.93	501.513	116717	1236.38	105.024	39.0436	647.397	68.7046
Table S1B. Extracellular metabolome data analyzed by GC/TOF–MS.
Class	5-aminovalerate	adenosine	aspartate	citramalate	citrate	DL-3-aminoisobutyrate	fructose-6-phosphate	fucose	fuculose	fumarate	galactonate	glucose	glucose-6-phosphate	glutamate	glycerate	glycerol	glycerol-1-phosphate	glycolate	heptadecanoic acid	isothreonate	lactate	lauric acid	lignoceric acid	malate	myristic acid	N-carbamoylaspartate	N-methylalanine	norvaline	O-acetylserine	ornithine	orotate	oxoproline	pelargonic acid	phenylpyruvate	pyruvate	salicylaldehyde	spermidine	squalene	stearic acid	succinate	sucrose	sulfurate	threitol	threose	thymine	trehalose	tryptophan	uracil	valine
Fucose - Lag	116	55	292	218	3143	361	80	1983875	19403	1070	535	120838	130	9.5615	297	76620	4878	132298	937	346	4713	330	1219	303	7519	66008	330	11861	97	2073	3905	2859	443	1334	210	8599	140	167	57228	36987	329	3386	14499	1509	155	2110	134	199	166
Fucose - Lag	139	93	243	246	2597	392	104	1580543	12513	804	370	107775	139	41.914	270	14994	425	2130	1006	352	49695	875	783	247	7783	62380	325	13300	134	2193	3158	2195	377	1646	300	6624	154	110	728895	27755	317	4075	16106	1408	83	1154	134	74	191
Fucose - Lag	89	54	231	231	2009	369	84	1873279	11678	851	250	94527	128	12.426	300	48806	460	3466	671	389	120742	704	989	263	4480	59119	275	13515	136	1907	7034	1900	284	1711	1197	8248	100	149	57452	36000	555	4218	16587	1683	128	920	53	65	178
Fucose - Lag	175	72	231	160	1977	277	75	1428973	18376	674	201	97701	134	32.303	253	15924	453	2504	513	271	51757	9518	663	187	3659	60206	288	9572	137	2391	8405	1265	269	1452	197	10224	137	80	32024	26247	1226	3405	13390	1265	71	874	122	71	139
Fucose - Lag	132	69	521	351	2805	432	58	1343478	17921	1335	548	102236	108	47.949	276	21336	429	2660	626	354	4905	2798	639	253	5068	60983	221	13456	166	3178	9308	3603	251	1880	206	12332	183	142	41954	49643	202	25935	17944	1493	418	676	74	125	206
Fucose - Lag	132	51	326	275	623	466	61	677880	9963.4	1297	335	96929	98	50.156	316	12144	473	2560	446	387	4592	1142	1663	343	3002	57970	448	13417	151	4682	3169	1894	438	2267	163	11389	108	64	31063	52744	395	24020	21491	1646	117	572	93	44	245
Fucose - Exponential	23926	126	1435	2199	33293	7630	143	1071091	77151	2242	112	11268	185	476.9	3826	33757	38743	2573	758	1188	5932	703	1126	920	4404	14603	266	11573	1126	486	2584	16654	475	2423	324004	3210	205	213	47149	93303	446	4534	15128	1625	1030	421	152	3370	357
Fucose - Exponential	30573	113	885	1953	41115	5900	150	1072634	67907	1819	72	77467	168	748.17	3531	36412	37711	3315	1079	1185	122432	491	3069	896	5676	16739	272	11064	1167	2739	3612	33181	513	2082	322340	3707	191	207	55626	74445	800	67156	15830	2417	1441	496	201	4946	461
Fucose - Exponential	28281	81	1006	3030	25468	4290	162	1552891	71397	1703	77	40034	181	190.73	2424	37165	40394	21553	1279	994	321188	766	2934	755	6437	11133	515	11194	805	1224	2704	15623	780	2348	50055	4394	143	217	78300	70974	546	4795	14276	2646	1386	285	141	3474	269
Fucose - Exponential	18161	71	1345	2214	28223	3260	93	1690560	57625	1886	99	31916	179	41.805	2137	369082	44862	2676	702	1058	196296	674	1677	1226	4407	15517	186	10648	749	631	4078	9737	462	1893	24005	4261	163	104	567136	95836	416	3874	10918	1757	757	105	102	1672	136
Fucose - Exponential	23106	94	1118	2748	24307	3858	158	1386974	66379	1951	82	41196	105	97.845	1850	28612	43303	2384	752	1003	204533	483	1787	649	4312	15090	174	12276	800	1144	7444	11656	266	2399	26419	4176	149	136	51739	80988	568	4550	13490	1981	1405	121	179	2850	226
Fucose - Exponential	19844	88	1196	2400	25873	4229	123	1146369	56678	1928	121	41774	124	33.519	2242	87081	41328	3149	574	1025	4286	751	1660	824	3960	14241	165	12521	808	949	2495	12379	301	2259	26584	4176	166	105	47994	89707	4608	4916	14037	2062	1118	193	119	2011	175
Fucose - Stationary	57598	83	902	6382	103261	1472	153	1541614	114418	2549	131	49080	219	16668	2552	38539	63786	4574	799	1824	626031	1167	2380	804	4691	27561	400	10742	3442	5469	3044	149071	412	6942	5676110	3492	292	223	660319	124648	13284	5422	17984	3368	3547	186	121	7331	245
Fucose - Stationary	53248	138	932	6566	97142	1169	115	1441279	112002	2909	84	44382	230	16538	2381	37482	67261	4314	729	1952	614805	1078	1799	1222	4084	28424	194	10102	3179	5607	2096	133400	425	7836	5585763	3856	227	200	46143	134058	780	5000	17655	3310	3116	134	121	6143	247
Fucose - Stationary	78235	87	1712	7486	75530	1431	98	1408001	117508	4026	819	32933	208	17879	2249	44979	61685	4107	580	2105	628184	1175	1874	923	3630	16051	256	13700	2996	4922	2351	113754	358	8570	5930108	3974	278	182	43723	173017	438	5626	23826	3154	2594	177	167	3917	309
Fucose - Stationary	55871	213	1733	16727	93072	2551	133	1907390	113709	3342	124	15168	328	3646.2	1524	135765	56945	5409	961	2617	284191	2520	8443	7160	5617	16290	267	16590	1059	5501	2621	34372	456	7442	2710050	3051	465	306	78012	370937	1159	5691	23974	3768	1538	164	153	4339	218
Fucose - Stationary	51197	84	1312	12451	87741	2787	124	1494523	131585	2607	107	39890	233	3753.2	1856	129669	72997	3187	706	1366	449511	1650	2255	772	5020	20853	184	1030	1244	3526	1508	59729	393	5619	4136200	2987	186	198	735945	94331	342	4825	21575	3195	2454	70	180	4655	231
Fucose - Stationary	71467	90	1327	16868	77466	1176	158	1742448	140832	2943	93	33907	135	5517.7	1791	154416	62826	3767	1112	2128	448361	1418	2960	1387	5319	12122	176	2037	1246	4858	2985	83041	425	7502	4177228	3655	232	129	78722	99099	600	5496	20948	2894	2804	170	155	4279	270
Glucose - Lag	90	99	87	205	1953	82	99	509	24.773	4859	8962	271349	184	11.258	858	619266	898	2167	1231	777	154926	859	1901	1149	4149	2059	1472	13771	95	180	3830	868	872	501	4729	10094	2008	176	55654	65674	452	3680	1681	1721	187	4291	192	165	383
Glucose - Lag	55	70	291	162	1550	147	128	3973	0.01416	3299	12699	547194	196	8.8815	574	259352	4138	2444	976	721	281349	477	1345	825	2135	970	1608	13995	111	190	12757	1962	502	661	958	813	15139	152	47086	55824	262	5956	330	1218	79	2938	319	74	149
Glucose - Lag	1005	81	263	217	1147	153	97	364	4.3326	3746	32076	1491555	189	20.637	535	245081	3406	1809	1279	680	175356	449	1817	853	1405	785	817	10945	111	133	11031	2213	510	630	806	7127	21430	120	59920	64038	7164	2127	403	1482	215	8831	5363	62	235
Glucose - Lag	93	65	245	135	1405	66	123	3717	25.092	3375	20004	1516993	159	12.184	629	622723	949	1615	901	306	104367	289	1251	694	2069	933	1541	5873	72	100	7298	814	367	804	5842	1477	4338	154	45533	54683	251	7055	462	927	74	2711	144	73	269
Glucose - Lag	61	56	228	140	1087	109	167	20831	88.444	2596	4272	1557733	206	0.83325	480	593242	818	1597	1146	477	170403	479	667	541	1822	812	1654	10813	71	126	6137	1006	369	679	4068	6637	15659	148	47463	40100	367	6197	250	1287	95	2126	177	68	179
Glucose - Lag	918	70	276	147	1071	140	110	288	10.111	3221	6005	1643529	254	5.6181	574	240127	608	1495	1144	471	160437	396	1522	738	1482	650	1396	9886	135	162	9651	2366	343	356	851	9862	21190	125	58766	54767	188	3697	295	1576	137	7795	173	53	220
Glucose - Exponential	93	91	1394	2718	18119	202	262	3914	17.842	40593	10689	1546530	767	30.57	1078	289425	62576	6175	1094	1230	730981	491	1333	3994	2761	4031	1319	11431	285	169	187758	21777	335	2078	119774	13526	3302	129	51713	1262065	319	5930	454	1344	66	13250	105	124	393
Glucose - Exponential	60	94	948	3150	11369	225	281	851	23.861	36638	12211	1636172	848	19.615	1062	235295	48558	4703	1534	1273	615492	1094	898	3363	2302	3224	915	11717	292	148	142092	34352	396	1929	97989	12148	6603	137	88936	1150890	464	8794	370	2038	155	11452	135	155	160
Glucose - Exponential	77	112	1074	3001	12420	230	286	17316	21.627	33153	8403	1230227	742	29.469	930	230012	48819	4768	1412	1084	525323	647	1137	3281	2739	4633	296	12495	275	173	146965	39027	305	1930	85082	6661	8765	145	63153	983205	1422	797	520	2973	246	11959	153	199	237
Glucose - Exponential	56	87	1278	1994	13855	194	184	10723	7.3741	29649	8952	1234116	629	18.543	884	244629	41278	5027	1256	1067	469887	496	1861	2154	3641	1857	218	14619	216	137	124766	12025	290	1354	66421	12991	3701	102	65571	1874490	402	885	403	1547	126	11480	101	76	191
Glucose - Exponential	1222	62	1029	2440	15440	123	312	414	18.763	37281	11802	1438175	908	7.5443	1046	311440	48815	6491	1129	1114	542780	349	1118	2948	2139	2896	1576	11369	236	112	146342	21957	311	1736	87641	9099	7495	99	62010	994142	196	8355	428	1206	86	15514	168	114	230
Glucose - Exponential	172	64	1034	213	4366	106	100	35178	145.97	2857	82	9972	117	22.951	1732	437492	12091	1239	511	343	177499	382	1102	240	1945	506	247	1211	99	154	58308	5641	231	1841	2394	10166	105	135	389705	1322633	329	536	5165	1336	218	385	116	350	154
Glucose - Stationary	70	142	671	7894	71281	101	1178	2388	1.3779	166526	836100	1483859	2553	13.892	1559	312639	2214	7485	1620	3950	940591	468	1738	57791	4862	2686	2199	18330	214	1770	146025	145566	418	586	4930359	6810	1863	211	73190	163490	878	2086	838	122	87	5267	270	87	789
Glucose - Stationary	118	97	1024	6546	65021	113	897	722	58.477	146952	829693	1499952	1767	20.536	1670	270901	3455	1444774	1067	3382	71920	377	1686	47268	5058	668	282	12778	214	308	57448	106363	245	1079	4799974	9374	298	170	67318	4865630	967	1602	692	82	65	5060	182	75	910
Glucose - Stationary	218	70	1007	8944	72968	115	612	302	113.1	192375	839201	565318	2200	0.55896	1713	327216	5603	1754606	1324	4046	976182	784	974	67854	4256	833	409	13755	245	688	64124	127624	293	811	5422060	6833	231	150	64202	4141947	539	908	804	58	81	4442	144	90	729
Glucose - Stationary	149	112	965	11889	80588	1540	668	120006	36.158	163604	826493	1228394	2006	173.4	1407	641709	67258	6597	962	4351	985603	1135	6739	70413	4880	3395	322	13826	165	2696	199279	77832	303	679	4816979	12279	1712	143	78169	5081483	762	2129	1318	588	91	7015	126	205	645
Glucose - Stationary	149	70	744	8930	52364	1482	957	690	46.607	187199	129325	640525	2053	14.722	1573	291326	44355	2053579	1449	4187	1078736	704	2587	62609	3583	2740	173	13642	138	1532	130018	93353	362	525	4866757	9903	2002	124	79643	5655022	563	893	910	157	113	4934	172	175	609
Glucose - Stationary	94	147	1939	27147	55791	1762	245	316	121.62	223343	529602	651658	1528	58399	1798	321651	1002	1591484	1243	4099	765337	756	1431	99274	3607	5017	243	818	439	1427	116400	153837	336	409	2972256	9200	307	189	65490	7512596	1338	968	1927	765	260	4718	432	318	826
Table S1C. Intracellular cofactor metabolites analyzed by LC–MS.
Class	Acetyl-CoA	AMP	ADP	ATP	NAD+	NADH	NADP+	NADPH
Fucose - Exponential	1.16629e+08	3.65328e+06	85751.2	643020	1.56675e+07	303814	6.37591e+07	79906.4
Fucose - Exponential	1.15105e+08	3.25179e+06	118787	655227	1.95508e+07	158143	6.04137e+07	75207.6
Fucose - Exponential	1.308e+08	3.78761e+06	83012.6	1.7741e+06	1.73287e+07	182286	5.49066e+07	69912.8
Glucose - Exponential	3.37753e+07	7.0632e+06	1.84155e+06	1.9508e+07	1.89606e+07	66573.1	2.96189e+07	24220.7
Glucose - Exponential	3.53489e+07	9.15271e+06	2.41725e+06	1.28827e+07	1.99653e+07	75823.1	3.40376e+07	20391
Glucose - Exponential	3.64556e+07	3.64719e+06	265066	9.94856e+06	1.9233e+07	126861	4.16339e+07	27336.2
[truncated: 53 more columns]

## Sheet: Table S2
Table S2. Identification of 4,414 transcripts (mRNA).
Gene_Symbol (rank)	EcoGene_ID	Ontology_term	Go_process	Product	Fucose_1_Read_Count	Fucose_2_Read_Count	Fucose_3_Read_Count	Glucose_1_Read_Count	Glucose_2_Read_Count	Glucose_3_Read_Count	Fucose_1_RPKM	Fucose_2_RPKM	Fucose_3_RPKM	Glucose_1_RPKM	Glucose_2_RPKM	Glucose_3_RPKM	Fucose_1_log2	Fucose_2_log2	Fucose_3_log2	Glucose_1_log2	Glucose_2_log2	Glucose_3_log2	Fucose_mean	Glucose_mean	FU.sd	Glucose_Standard deviation	Fucose/Glucose (fold change)	Fucose/Glucose_stat_results	Fucose/Glucose_p-value
aaaD	EG14346	.	.	.	12	10	24	9	6	12	1.64333	1.70376	3.49203	1.78344	1.19245	1.72538	1.36172	1.24562	1.91112	1.63754	1.26534	1.62967	1.50615	1.51085	0.355484	0.212652	-1.00326	-0.0196439	0.985466
aaaE	EG14252	.	.	.	42	58	55	38	41	41	1.56725	2.69266	2.1806	2.05184	2.22033	1.60633	1.39669	1.63135	1.44906	1.78032	1.77165	1.57156	1.49237	1.70784	0.123179	0.118105	-1.16109	-2.18699	0.0941278
aaeA	EG12823	GO:0009274	.	p-hydroxybenzoic acid efflux system component	93	124	153	85	107	146	4.21796	6.99692	7.37285	5.57841	7.04287	6.95239	2.55893	2.5907	2.74602	3.11859	2.99794	3.13612	2.63188	3.08422	0.100117	0.0752292	-1.36825	-6.25621	0.00425522
aaeB	EG12822	GO:0009274	.	p-hydroxybenzoic acid efflux system component	185	170	214	163	148	140	3.97785	4.54769	4.88894	5.07149	4.61832	3.16057	2.17263	2.26817	2.39436	2.68569	2.65803	2.36507	2.27839	2.5696	0.11122	0.177662	-1.22366	-2.40639	0.0861246
aaeR	EG12825	GO:0006350	transcription|0006350||	transcriptional regulator for aaeXAB operon	1060	793	920	813	770	1023	48.2308	44.8908	44.4765	53.528	50.8458	48.8715	5.52951	5.37083	5.50946	5.75235	5.7068	5.83985	5.46993	5.76633	0.086409	0.0676159	-1.22807	-4.67899	0.010819
aaeX	EG12824	.	.	DUF1656 family putative inner membrane efflux pump associated protein	157	129	131	106	100	134	32.5665	33.291	28.8713	31.8163	30.1035	29.1835	4.93928	4.92559	4.85995	5.07704	4.99143	5.12972	4.90827	5.06606	0.0424068	0.0697929	-1.11558	-3.34655	0.0383304
aas	EG11679	GO:0009274	protein modification process|0006464||	fused 2-acylglycerophospho-ethanolamine acyl transferase/acyl-acyl carrier protein synthetase	1105	1933	1915	731	1343	1413	21.6476	47.1134	39.8603	20.7223	38.183	29.0637	4.90374	5.15394	5.05244	5.08631	5.04748	4.86991	5.03671	5.00124	0.125838	0.115375	1.02489	0.359868	0.737271
aat	EG11112	GO:0005737	proteolysis|0006508||	leucyl/phenylalanyl-tRNA-protein transferase	252	362	354	222	320	343	15.1256	27.0325	22.5756	19.2813	27.8746	21.6156	4.24494	4.42729	4.30663	4.72894	4.71314	4.55883	4.32629	4.66697	0.092747	0.0939829	-1.26636	-4.46894	0.0110881
abgA	EG13352	GO:0016052	carbohydrate catabolic process|0016052||	p-aminobenzoyl-glutamate hydrolase, A subunit	56	38	72	49	25	29	1.80754	1.52598	2.4692	2.28858	1.17108	0.982784	1.22572	1.26421	1.72555	1.63573	1.35567	1.30288	1.40516	1.43142	0.278128	0.178889	-1.01837	-0.137555	0.898315
abgB	EG13351	GO:0016052	carbohydrate catabolic process|0016052||	p-aminobenzoyl-glutamate hydrolase, B subunit	132	140	185	149	107	140	3.86284	5.09714	5.75214	6.30945	4.54426	4.30153	2.22803	2.39651	2.60256	2.95342	2.61872	2.71736	2.40903	2.76317	0.187579	0.171986	-1.27822	-2.41021	0.0740174
abgR	EG13353	GO:0005737	carbohydrate catabolic process|0016052||	putative DNA-binding transcriptional regulator of abgABT operon	340	503	521	59	107	119	15.8277	29.132	25.7691	3.97431	7.22882	5.81629	4.16988	4.3779	4.3623	3.10971	3.01821	2.94646	4.30336	3.02479	0.115864	0.0818248	2.42598	15.6126	0.000195539
abgT	EG12853	GO:0009274	.	p-aminobenzoyl-glutamate transporter; membrane protein	133	140	151	85	84	95	3.68565	4.82676	4.44594	3.40842	3.37822	2.76406	2.12002	2.29541	2.23364	2.33973	2.24007	2.16994	2.21636	2.24991	0.0889609	0.0853184	-1.02353	-0.471533	0.66187
abrB	EG13310	GO:0009274	.	regulator of aidB expression; inner membrane protein	391	214	266	138	289	552	15.8027	10.7605	11.4225	8.0706	16.9511	23.4237	4.03922	3.29523	3.42647	3.67044	4.08316	4.62533	3.58697	4.12631	0.397115	0.478902	-1.4533	-1.50154	0.209996
accA	EG11647	GO:0005737	.	acetyl-CoA carboxylase, carboxytransferase, alpha subunit	2527	4387	3976	1288	3062	2709	111.387	240.582	186.209	82.152	195.876	125.372	7.30744	7.51711	7.27247	7.07353	7.31155	6.83303	7.36568	7.07271	0.132308	0.239258	1.22516	1.85601	0.156955
accB	EG10275	GO:0042966	biotin carboxyl carrier protein biosynthetic process|0042966||	acetyl CoA carboxylase, BCCP subunit	2715	6055	5520	1719	3803	4038	243.922	676.799	526.919	223.475	495.853	380.898	8.63475	8.98618	8.76833	8.57975	8.58901	8.33994	8.79642	8.5029	0.177393	0.141205	1.22563	2.24228	0.0917757
accC	EG10276	GO:0005737	.	acetyl-CoA carboxylase, biotin carboxylase subunit	3737	9143	7964	2461	6821	6683	117.136	356.551	265.23	111.622	310.286	219.938	7.67003	7.97934	7.71444	7.71715	7.85854	7.51215	7.78794	7.69594	0.167243	0.174164	1.06584	0.659897	0.545437
accD	EG10217	GO:0005737	.	acetyl-CoA carboxylase, beta (carboxyltransferase) subunit	6023	6621	6395	4131	5262	5303	278.544	380.951	314.228	276.444	353.164	257.492	8.23684	8.4203	8.27018	8.32061	8.36601	8.04742	8.30911	8.24468	0.097729	0.172337	1.04567	0.563238	0.610714
aceA	EG10022	GO:0005737	glyoxylate cycle|0006097||	isocitrate lyase	6377	26442	34259	13413	12769	9009	206.779	1066.72	1180.29	629.345	600.888	306.711	8.56797	9.75876	10.0456	9.72574	8.92329	8.06771	9.45745	8.90558	0.783555	0.829161	1.46599	0.837883	0.449384
aceB	EG10023	GO:0005737	glyoxylate cycle|0006097||	malate synthase A	13630	36677	42203	17474	24467	20446	360.027	1205.31	1184.42	667.887	937.919	567.033	9.2593	9.90646	10.0911	9.91646	9.57044	9.00335	9.7523	9.49675	0.43682	0.460994	1.19379	0.696968	0.52431
aceE	EG10024	GO:0016052	carbohydrate catabolic process|0016052||	pyruvate dehydrogenase, decarboxylase component E1, thiamine triphosphate-binding	32467	49545	47983	20730	35146	20438	515.715	979.112	809.802	476.473	810.194	340.853	9.28131	9.70792	9.51866	9.22846	9.46746	8.40527	9.50263	9.03373	0.213755	0.557229	1.38406	1.36081	0.280373
aceF	EG10025	GO:0016052	carbohydrate catabolic process|0016052||	pyruvate dehydrogenase, dihydrolipoyltransacetylase component E2	19603	14137	17357	7296	10924	8307	438.201	393.164	412.24	235.998	354.387	194.965	8.64369	8.54553	8.64366	8.07337	8.44315	7.72278	8.61096	8.07977	0.0566606	0.360229	1.44512	2.52304	0.12185
aceK	EG10026	GO:0006097	glyoxylate cycle|0006097||	isocitrate dehydrogenase kinase/phosphatase	1768	5731	7154	3861	3045	2984	43.0709	173.699	185.172	136.105	107.655	76.3241	6.16026	7.11434	7.32016	7.33805	6.49117	6.18571	6.86492	6.67164	0.618871	0.596994	1.14336	0.389309	0.71691
ackA	EG10027	GO:0005737	carbohydrate catabolic process|0016052||	acetate kinase A and propionate kinase 2	38601	21185	21040	3156	16186	37652	1357.8	927.106	786.332	160.637	826.268	1390.55	10.4462	9.54321	9.34707	8.61131	9.40816	10.0251	9.77884	9.34818	0.586241	0.708776	1.34785	0.810966	0.464374
acnA	EG11325	GO:0006099	tricarboxylic acid cycle|0006099||	aconitate hydratase 1; aconitase A	2000	2905	3397	2479	1694	1073	31.6261	57.1514	57.0736	56.7236	38.8754	17.8146	5.01303	5.68662	5.78704	5.74344	5.3438	4.56628	5.49556	5.21784	0.420892	0.598604	1.21228	0.657355	0.550698
acnB	EG12316	GO:0006099	tricarboxylic acid cycle|0006099||	aconitate hydratase 2; aconitase B; 2-methyl-cis-aconitate hydratase	5416	8423	8733	6676	6322	4862	88.2147	170.685	151.13	157.344	149.439	83.1455	6.68564	7.24645	7.1679	7.33971	7.1203	6.473	7.03333	6.97767	0.303658	0.450614	1.03933	0.17742	0.868947
acpH	EG11095	.	.	acyl carrier protein (ACP) phosphodiesterase; ACP hydrolyase	145	206	248	169	176	116	10.5426	18.6342	19.1582	17.7802	18.5711	8.85519	3.6019	4.01601	4.1408	4.38701	4.25811	3.54622	3.91957	4.06378	0.282097	0.45283	-1.10513	-0.468181	0.668463
acpP	EG50003	GO:0042967	acyl-carrier-protein biosynthetic process|0042967||	acyl carrier protein (ACP)	48089	38128	45243	33690	32725	47048	8586.16	8469.59	8582.8	8704.14	8479.66	8819.74	12.9153	12.8953	12.8241	13.2524	13.2883	13.2609	12.8782	13.2672	0.0479309	0.018759	-1.30946	-13.0894	0.0019206
acpS	EG10247	GO:0005737	.	holo-[acyl-carrier-protein] synthase 1	263	243	242	89	215	320	29.2101	33.5775	28.5572	14.3034	34.6546	37.3154	5.08367	4.7132	4.62099	4.62459	4.95089	5.22086	4.80595	4.93211	0.244888	0.298577	-1.09138	-0.565858	0.602816
acpT	EG12221	.	.	4'-phosphopantetheinyl transferase	377	511	599	375	508	478	27.131	45.752	45.801	39.0506	53.0559	36.1171	5.10226	5.20989	5.37012	5.60515	5.60858	5.25723	5.22742	5.49032	0.134787	0.201871	-1.19989	-1.87593	0.144331
acrA	EG11703	GO:0009274	response to drug|0042493||	multidrug efflux system	4830	5122	5279	2388	3538	4744	171.177	225.841	198.78	122.463	181.97	176.524	7.58538	7.58174	7.51483	7.35249	7.37143	7.43245	7.56065	7.38546	0.0397263	0.0417843	1.12912	5.26311	0.0062855
acrB	EG11704	GO:0009274	response to drug|0042493||	multidrug efflux system protein	8674	8496	8890	5908	6936	7642	116.523	141.994	126.887	114.843	135.222	107.785	6.92211	7.00038	6.96107	7.01143	6.99946	6.84769	6.96119	6.95286	0.0391322	0.0912771	1.00579	0.145263	0.894618
acrD	EG10014	GO:0009274	response to drug|0042493||	aminoglycoside/multidrug efflux system	583	615	529	219	459	277	7.9223	10.3974	7.6377	4.30625	9.05193	3.95206	3.03917	3.09899	2.85021	2.82664	3.28955	2.55305	2.99612	2.88975	0.129858	0.372279	1.07652	0.467313	0.678204
acrE	EG10266	GO:0009274	.	cytoplasmic membrane lipoprotein	56	50	55	39	27	35	2.04636	2.27315	2.1354	2.06219	1.43187	1.34283	1.40938	1.55904	1.53023	1.63535	1.46734	1.51016	1.49955	1.53762	0.0794044	0.0873024	-1.02674	-0.558712	0.606408
acrF	EG10267	GO:0009274	response to drug|0042493||	multidrug efflux system protein	394	346	455	328	276	328	5.36953	5.86653	6.58833	6.46823	5.45877	4.69327	2.52777	2.56469	2.78823	3.02022	2.86651	2.83098	2.6269	2.9059	0.140931	0.100583	-1.21336	-2.79105	0.0552063
acrR	EG12116	GO:0005737	transcription|0006350||	transcriptional repressor	1607	1320	1470	817	909	1348	104.94	107.242	101.992	77.2006	86.1462	92.4225	6.69223	6.60445	6.66521	6.48325	6.37693	6.63506	6.65397	6.49842	0.0449568	0.129731	1.11385	1.96228	0.163769
acrS	EG11741	GO:0005737	transcription|0006350||	acrAB operon transcriptional repressor	21	13	5	6	4	1	1.34032	1.03228	0.339064	0.554129	0.370505	0.067011	0.736718	0.990355	0.47121	0.461739	0.635356	0.196015	0.732761	0.431037	0.259595	0.221274	1.23262	1.53209	0.202015
acrZ	EG14328	.	.	AcrAB-TolC efflux pump accessory protein, membrane-associated	1274	784	959	1301	616	1377	359.401	275.164	287.444	531.079	252.195	407.855	8.23699	8.16557	8.3461	8.61205	8.12149	8.83588	8.24955	8.52314	0.0909165	0.365399	-1.20881	-1.25847	0.32317
acs	EG11448	GO:0016052	carbohydrate catabolic process|0016052||	acetyl-CoA synthetase	199	637	579	177	96	189	4.29853	17.1187	13.2883	5.53238	3.00943	4.28638	2.60014	3.64788	3.42894	3.19444	2.07389	2.57319	3.22565	2.61384	0.552659	0.561382	1.52818	1.34518	0.249785
actP	EG11942	GO:0009274	.	acetate transporter	106	138	144	66	52	55	2.71846	4.40313	3.92378	2.44925	1.93538	1.48095	1.77178	2.14327	2.08516	1.97344	1.70386	1.58159	2.00007	1.75296	0.199829	0.200488	1.18683	1.51203	0.205066
acuI	EG11315	.	.	putative acryloyl-CoA reductase	967	1154	1216	433	886	1535	41.9685	62.3115	56.0731	27.193	55.8054	69.9466	5.78497	5.57832	5.53843	5.50167	5.56932	6.01985	5.63391	5.69695	0.132339	0.281678	-1.04467	-0.350855	0.750082
ada	EG10029	GO:0005737	DNA repair|0006281||	fused DNA-binding transcriptional dual regulator/O6-methylguanine-DNA methyltransferase	311	344	489	474	344	292	12.357	17.005	20.6436	27.2522	19.8361	12.1814	3.72724	3.95361	4.34187	4.68314	4.42047	4.0006	4.00757	4.36807	0.310848	0.34427	-1.28387	-1.34615	0.250166
add	EG10030	GO:0015949	nucleobase, nucleoside and nucleotide interconversion|0015949||	adenosine deaminase	689	2085	2108	533	1202	1750	29.0973	109.548	94.5864	32.5711	73.6689	77.5949	5.78265	6.20873	6.11704	6.07114	5.74022	5.98605	6.03614	5.93247	0.224266	0.171846	1.0745	0.635535	0.561814
adeD	EG11692	GO:0008152	metabolic process|0008152||	cryptic adenine deaminase	538	512	462	118	190	247	12.8839	15.2546	11.7552	4.08902	6.60335	6.21045	3.65177	3.66128	3.39499	2.89927	3.00384	3.08722	3.56934	2.99678	0.151068	0.0941746	1.48717	5.57085	0.00845453
adeP	EG11724	.	.	adenine permease, high affinity; adenine:H+ symporter	2593	2534	2020	1117	2766	2731	82.0064	99.7051	67.8767	51.1176	126.953	90.6835	6.56182	6.3689	5.95714	6.20535	6.77865	6.47978	6.29595	6.48793	0.308872	0.286737	-1.14233	-0.788969	0.474491
adeQ	EG11691	.	.	adenine permease, high affinity; adenine:H+ symporter	99	52	77	55	23	27	3.13802	2.05064	2.5932	2.52264	1.05802	0.898556	1.52383	1.59724	1.83194	1.63548	1.38124	1.34952	1.651	1.45541	0.16094	0.156747	1.14519	1.50797	0.2061
adhE	EG10031	GO:0006113	fermentation|0006113||	fused acetaldehyde-CoA dehydrogenase/iron-dependent alcohol dehydrogenase/pyruvate-formate lyase deactivase	113951	61666	79602	59878	294797	390857	1801.91	1213.18	1337.41	1370.11	6765.26	6489.25	11.4189	10.1199	10.4884	11.2981	12.5105	12.5105	10.6757	12.1063	0.66946	0.699925	-2.69567	-2.55843	0.0628624
adhP	EG12622	GO:0009061	anaerobic respiration|0009061||	ethanol-active dehydrogenase/acetaldehyde-active reductase	1310	4172	6237	8230	1694	4315	54.8304	217.25	277.364	498.451	102.899	189.624	6.46294	7.59918	8.09428	8.47458	6.55501	7.58812	7.38547	7.53924	0.836408	0.960718	-1.11247	-0.209093	0.844777
adiA	EG11501	GO:0009063	cellular amino acid catabolic process|0009063||	arginine decarboxylase	337	334	344	132	197	220	6.28765	7.75301	6.81932	3.56373	5.33421	4.30966	2.76693	2.76589	2.71534	2.59955	2.71367	2.61027	2.74939	2.64116	0.0294888	0.0630195	1.0779	2.69411	0.0788117
adiC	EG12462	GO:0009274	.	arginine:agmatine antiporter	266	177	202	59	201	237	8.41254	6.9644	6.78767	2.70004	9.22544	7.86964	3.20908	2.56218	2.62604	2.54771	3.24918	3.22437	2.7991	3.00709	0.356485	0.398021	-1.15507	-0.674203	0.537557
adiY	EG11966	GO:0006350	transcription|0006350||	adi system transcriptional activator	1584	647	827	70	227	764	87.9633	44.7009	48.7951	5.62492	18.2944	44.5452	6.15266	5.11439	5.41684	3.8697	4.08429	5.50753	5.5613	4.48718	0.533998	0.890146	2.10544	1.79226	0.163245
adk	EG10032	GO:0005737	nucleobase, nucleoside and nucleotide interconversion|0015949||	adenylate kinase	5510	9054	7404	1524	5997	6863	361.488	739.005	516.098	144.677	570.981	472.734	9.08535	9.17256	8.65771	8.31614	8.73537	8.54114	8.97187	8.53088	0.275544	0.209805	1.35754	2.20548	0.0968807
aegA	EG12409	.	.	putative oxidoreductase, FeS binding subunit/NAD/FAD-binding subunit	473	198	196	109	157	147	10.1088	5.26462	4.45058	3.37081	4.86947	3.29849	2.90323	2.5306	2.37189	2.26964	2.82153	2.49786	2.60191	2.52968	0.272757	0.27732	1.05134	0.321614	0.763854
aer	EG12955	GO:0019866	carbohydrate catabolic process|0016052||	fused signal transducer for aerotaxis sensory component/methyl accepting chemotaxis component	178	231	274	172	146	129	4.95213	7.99557	8.09929	6.92425	5.89482	3.76811	2.51894	2.90375	2.99926	3.162	2.92366	2.51811	2.80732	2.86793	0.254268	0.325541	-1.04291	-0.254139	0.812614
aes	EG11101	GO:0005737	carbohydrate catabolic process|0016052||	acetyl esterase	375	456	555	92	93	143	16.5296	25.0069	25.9925	5.868	5.94921	6.61801	4.09004	4.28615	4.46201	3.34086	2.94499	3.20584	4.2794	3.1639	0.186076	0.201242	2.1667	7.04929	0.00218451
afuB	EG14277	.	.	.	24	24	28	17	44	43	2.91832	3.63077	3.61747	2.99118	7.76463	5.48974	2.18413	1.87839	1.93072	2.50631	2.97179	2.76413	1.99775	2.74741	0.163523	0.233188	-1.6814	-4.55904	0.0133304
afuC	EG12340	.	.	CP4-6 prophage; putative ferric transporter subunit	78	43	59	33	97	73	3.15246	2.16216	2.53356	1.92993	5.68948	3.0977	2.03561	1.46374	1.62432	1.88813	2.67644	2.17826	1.70789	2.24761	0.294952	0.398704	-1.45369	-1.88493	0.138611
agaA	EG12766	.	.	.	43	70	69	53	22	29	3.27851	6.64006	5.58961	5.84731	2.43432	2.3215	1.95955	2.71087	2.59807	2.76072	2.00364	2.06119	2.42283	2.27518	0.405158	0.42147	1.10776	0.437429	0.684414
agaB	EG12769	GO:0005737	.	N-acetylgalactosamine-specific enzyme IIB component of PTS	47	26	25	12	12	18	4.16947	2.8696	2.35639	1.54041	1.54493	1.67655	1.92347	1.79072	1.64765	1.45975	1.56358	1.72325	1.78728	1.58219	0.137946	0.132731	1.15276	1.8556	0.137204
agaC	EG12770	.	.	N-acetylgalactosamine-specific enzyme IIC component of PTS	48	39	26	11	18	12	2.52631	2.55373	1.45393	0.837742	1.37488	0.663114	1.53453	1.60916	1.19905	1.03053	1.3982	0.943455	1.44758	1.12406	0.218442	0.241373	1.25138	1.72128	0.161017
agaD	EG12771	GO:0046349	amino sugar biosynthetic process|0046349||	N-acetylgalactosamine-specific enzyme IID component of PTS	58	31	43	19	22	22	3.09888	2.06065	2.44101	1.46893	1.70586	1.23413	1.71163	1.46908	1.66722	1.39905	1.63103	1.43471	1.61598	1.48827	0.129137	0.124916	1.09256	1.2312	0.285759
agaI	EG12772	.	.	galactosamine-6-phosphate isomerase	37	31	38	13	21	28	2.07101	2.15877	2.25989	1.05292	1.70586	1.6455	1.56476	1.37669	1.44807	1.3216	1.49944	1.55739	1.46317	1.45948	0.0949442	0.122872	1.00256	0.041222	0.969214
agaR	EG12762	GO:0046349	amino sugar biosynthetic process|0046349||	transcriptional repressor of the aga regulon	1926	1770	2201	1325	1422	1857	100.617	115.042	122.169	100.162	107.811	101.857	6.73013	6.71716	6.89515	6.82496	6.68351	6.76119	6.78081	6.75655	0.0992282	0.0708376	1.01696	0.344627	0.749461
agaS	EG12767	.	.	tagatose-6-phosphate ketose/aldose isomerase	64	73	92	52	59	45	2.34477	3.32742	3.58122	2.75673	3.13702	1.73098	1.70726	1.85401	1.98992	2.09035	2.13124	1.66184	1.8504	1.96114	0.141367	0.260007	-1.07979	-0.648139	0.561874
agaV	EG12764	GO:0005737	amino sugar biosynthetic process|0046349||	N-acetylgalactosamine-specific enzyme IIB component of PTS	15	65	36	7	6	2	1.3391	7.21941	3.41468	0.90426	0.777356	0.187463	1.32557	2.44234	1.76338	1.26689	0.863433	0.262291	1.84376	0.797539	0.562705	0.505532	2.06512	2.39559	0.0754454
agaW	EG12765	GO:0046349	amino sugar biosynthetic process|0046349||	.	8	22	24	4	3	2	0.902735	3.08858	2.87744	0.653134	0.491289	0.236953	1.01612	1.60505	1.59267	1.00655	0.606125	0.368037	1.40461	0.660238	0.336504	0.322678	1.67525	2.76545	0.0506651
agp	EG10033	GO:0042597	glucose metabolic process|0006006||	glucose-1-phosphatase/inositol phosphatase	9611	13197	14021	1243	1582	1981	327.453	559.397	507.555	61.2806	78.2226	70.864	8.30406	8.81556	8.77867	6.70682	6.21433	6.25081	8.63276	6.39065	0.285263	0.274418	4.73089	9.81093	0.000609583
agrA	EG31189	.	.	inactive antisense sRNA	204	104	139	59	88	167	102.767	65.181	74.398	43.0077	64.3355	88.3283	6.52125	5.8487	6.20227	5.81223	5.95466	6.58327	6.19074	6.11672	0.336421	0.410276	1.05265	0.241638	0.821376
agrB	EG31190	.	.	antisense sRNA antitoxin for the DinQ toxin	47	36	35	18	24	40	23.6766	22.5626	18.7333	13.121	17.546	21.1565	4.5071	4.29262	4.15991	4.18044	4.2294	4.63936	4.31988	4.34973	0.175194	0.252013	-1.02091	-0.168487	0.875314
ahpC	EG11384	GO:0006805	xenobiotic metabolic process|0006805||	alkyl hydroperoxide reductase, C22 subunit	33734	58951	59619	28013	45791	53834	2530.99	5502.74	4752.6	3041.26	4985.95	4240.73	11.8748	12.2488	11.9838	12.1894	12.1026	11.9434	12.0358	12.0785	0.192363	0.124742	-1.03004	-0.322577	0.765703
ahpF	EG11385	GO:0006805	xenobiotic metabolic process|0006805||	alkyl hydroperoxide reductase, F52a subunit, FAD/NAD(P)-binding	8364	11903	10712	3616	7944	7911	226.008	400.158	307.542	141.387	311.526	224.441	8.18711	8.34076	8.081	7.81419	8.03261	7.6903	8.20296	7.8457	0.130603	0.173317	1.28099	2.85136	0.050496
ahr	EG11436	.	.	broad specificity NADPH-dependent aldehyde reductase, Zn-containing	209	508	737	496	313	132	8.67057	26.2199	32.4858	29.7752	18.8448	5.74959	3.43716	4.44192	4.90129	4.90802	4.26219	3.06525	4.26012	4.07849	0.748805	0.935018	1.13417	0.262628	0.806396
aidB	EG11811	GO:0006950	response to stress|0006950||	DNA alkylation damage repair protein; flavin-containing DNA binding protein, weak isovaleryl CoA dehydrogenase	390	1653	3383	1520	2249	1375	10.1495	53.5204	93.5421	57.2396	84.9408	37.5703	4.55129	5.12283	6.13966	6.37225	5.94673	4.96504	5.27126	5.76134	0.804522	0.721691	-1.40452	-0.785389	0.476618
ais	EG13155	.	.	putative LPS core heptose(II)-phosphate phosphatase	180	60	49	31	46	44	12.6316	5.23843	3.65346	3.14788	4.68476	3.24189	3.05926	2.59243	2.23133	2.14273	2.84809	2.54478	2.62767	2.51187	0.41509	0.353828	1.08358	0.367748	0.732136
alaA	EG14101	.	.	glutamate-pyruvate aminotransferase; glutamic-pyruvic transaminase (GPT); alanine transaminase	1893	2836	2665	1075	1444	2116	65.7665	122.582	98.3729	54.0424	72.806	77.1847	6.36631	6.62988	6.45278	6.27892	6.02244	6.26037	6.48299	6.18724	0.134355	0.143027	1.22752	2.61037	0.05963
alaC	EG14198	.	.	glutamate-pyruvate aminotransferase; glutamic-pyruvic transaminase (GPT); alanine transaminase	713	1426	1508	712	1061	1115	24.3512	60.592	54.7212	35.187	52.5886	39.9822	5.15895	5.53074	5.49569	5.65927	5.48003	5.26677	5.39513	5.46869	0.205283	0.196495	-1.05231	-0.448384	0.677134
alaE	EG13525	.	.	alanine exporter, alanine-inducible, stress-responsive	12220	688	574	4006	1223	3934	1149.11	80.4901	57.3489	545.095	166.902	388.405	8.36084	7.03181	6.66999	7.57101	8.07103	9.25515	7.35421	8.29906	0.890338	0.864917	-1.92499	-1.31842	0.257842
alaS	EG10034	GO:0005737	tRNA aminoacylation for protein translation|0006418||	alanyl-tRNA synthetase	14087	18100	18224	8824	17159	20376	226.568	362.18	311.421	205.361	400.515	344.081	8.2418	8.20223	8.12658	8.18963	8.40383	8.26134	8.1902	8.28493	0.0585451	0.109032	-1.06787	-1.32582	0.275058
alaT	EG30008	.	.	tRNA-Ala	0	0	0	1	1	1	0	0	0	0.805675	0.808042	0.584587	0.15164	0.0185517	0.0185517	0.747497	0.95751	0.811571	0.0629145	0.83886	0.0768387	0.107633	-1.71231	-10.1627	0.000866087
alaW	EG30011	.	.	tRNA-Ala	20	35	46	13	27	77	11.1357	24.2449	27.2126	10.4738	21.8171	45.0132	4.22155	4.08166	4.34421	4.52003	4.16889	5.19196	4.21581	4.62696	0.131367	0.51985	-1.32975	-1.32815	0.302596
alaX	EG30012	.	.	tRNA-Ala	15	9	9	4	5	9	8.35178	6.23442	5.3242	3.2227	4.04021	5.26128	2.876	2.60658	2.48351	2.39242	2.4768	2.95219	2.65536	2.60714	0.20074	0.301789	1.03399	0.230472	0.830625
aldA	EG10035	GO:0016052	carbohydrate catabolic process|0016052||	aldehyde dehydrogenase A, NAD-linked	18572	42106	51462	482	262	327	545.755	1539.39	1606.76	20.4955	11.1734	10.089	8.71289	10.2346	10.4106	5.51905	3.8877	3.94396	9.78602	4.45024	0.933512	0.926046	40.3861	7.02847	0.00215955
aldB	EG12292	GO:0016052	carbohydrate catabolic process|0016052||	aldehyde dehydrogenase B	1242	3425	3887	391	245	298	34.1495	117.163	113.554	15.5565	9.77631	8.60281	5.30598	6.42416	6.47031	4.69884	3.57959	3.59767	6.06682	3.9587	0.659309	0.641039	4.31128	3.97071	0.0165543
alkA	EG11222	GO:0005737	DNA repair|0006281||	3-methyl-adenine DNA glycosylase II	242	261	315	303	257	240	12.0617	16.1845	16.6812	21.8529	18.5897	12.5593	3.6796	3.85175	4.01459	4.48306	4.34579	4.02381	3.84865	4.28422	0.167518	0.235734	-1.35245	-2.60877	0.0660082
alkB	EG10037	GO:0005737	DNA repair|0006281||	oxidative demethylase of N1-methyladenine or N3-methylcytosine DNA lesions	54	69	78	82	68	43	3.51006	5.58001	5.3869	7.7127	6.41468	2.93461	2.12589	2.52442	2.53099	3.11931	3.08356	2.29507	2.39376	2.83264	0.232011	0.465898	-1.35555	-1.46053	0.242215
allA	EG13615	GO:0006807	nitrogen compound metabolic process|0006807||	ureidoglycolate lyase, releasing urea	33	42	56	31	33	37	2.89113	4.57793	5.21275	3.92996	4.19579	3.40343	2.06185	2.16608	2.36778	2.55283	2.43472	2.33512	2.19857	2.44089	0.155533	0.108985	-1.18289	-2.20998	0.0995095
allB	EG13619	GO:0006807	nitrogen compound metabolic process|0006807||	allantoinase	253	271	307	292	76	112	7.86041	10.4751	10.1341	13.1274	3.42676	3.65346	2.66109	3.41786	3.46956	3.5274	2.52289	2.73092	3.18284	2.92707	0.452584	0.530201	1.19397	0.635498	0.560443
allC	EG13623	GO:0006807	nitrogen compound metabolic process|0006807||	allantoate amidohydrolase	446	344	299	143	179	174	15.2693	14.6523	10.8762	7.0842	8.89369	6.25451	3.70244	3.73743	3.42929	3.29365	3.47625	3.25118	3.62305	3.34036	0.168712	0.119586	1.21646	2.36774	0.0841359
allD	EG13624	GO:0006807	nitrogen compound metabolic process|0006807||	ureidoglycolate dehydrogenase	62	51	35	25	18	9	2.49864	2.5571	1.49866	1.45789	1.05276	0.380817	1.38244	1.68284	1.33414	1.19464	1.28376	0.764019	1.46647	1.08081	0.188929	0.277943	1.30646	1.98761	0.127287
allE	EG13622	.	.	S-ureidoglycine aminohydrolase	1984	870	802	462	467	523	106.812	58.2725	45.8752	35.9909	36.4873	29.5626	6.09101	5.90553	5.70008	5.20907	5.40518	5.30308	5.89887	5.30577	0.195551	0.0980829	1.50848	4.6957	0.0190143
allR	EG13616	GO:0005737	transcription|0006350||	glyoxylate-inducible transcriptional repressor of all and gcl operons	3787	3700	5435	10771	3416	4741	196.384	238.714	299.457	808.238	257.084	258.132	7.62469	7.95637	8.47727	8.96456	8.17133	8.29817	8.01944	8.47802	0.429773	0.426104	-1.37419	-1.31242	0.259624
allS	EG13267	GO:0006350	transcription|0006350||	allD operon transcriptional activator	46	35	46	24	13	25	2.09981	1.98772	2.23102	1.58528	0.861214	1.19818	1.37578	1.43507	1.55331	1.38626	1.10089	1.41273	1.45472	1.29996	0.0903776	0.172906	1.11323	1.37389	0.262658
alpA	EG12112	GO:0006350	transcription|0006350||	CP4-57 prophage; DNA-binding transcriptional activator	13	13	19	4	19	22	2.58265	3.21315	4.01051	1.14988	5.47799	4.58887	2.2041	1.59765	1.86582	1.82339	2.47647	2.4159	1.88919	2.23859	0.303896	0.360843	-1.27403	-1.28278	0.270708
alr	EG10001	GO:0006523	alanine biosynthetic process|0006523||	alanine racemase, biosynthetic, PLP-binding	591	923	1055	468	1110	1118	23.1561	44.993	43.9192	26.5336	63.117	45.9919	5.11144	5.05171	5.16914	5.4495	5.64943	5.43255	5.11077	5.51049	0.0587205	0.120618	-1.31926	-5.1609	0.0153623
alsA	EG11959	GO:0005737	carbohydrate catabolic process|0016052||	D-allose ABC transporter ATPase	146	134	103	50	53	65	4.03007	4.60182	3.02079	1.99711	2.12315	1.8838	2.05863	2.23227	1.85413	1.77387	1.79432	1.79094	2.04835	1.78638	0.189279	0.0109637	1.19911	2.39321	0.138246
alsB	EG12458	GO:0042597	carbohydrate catabolic process|0016052||	D-allose ABC transporter periplasmic binding protein	301	270	194	48	62	56	13.6079	15.1864	9.31862	3.14007	4.06783	2.65812	3.47435	3.72064	3.18475	2.39864	2.53872	2.24143	3.45992	2.39293	0.268238	0.148729	2.09505	6.02544	0.00815526
alsC	EG11958	GO:0009274	carbohydrate catabolic process|0016052||	D-allose ABC transporter permease	161	102	93	69	60	98	6.94478	5.47391	4.26226	4.30679	3.75603	4.43833	2.59301	2.53441	2.32721	2.49903	2.47175	2.76883	2.48488	2.57987	0.139648	0.164215	-1.06806	-0.763257	0.488871
alsE	EG11957	.	.	allulose-6-phosphate 3-epimerase	63	47	60	29	19	34	3.8303	3.55513	3.87586	2.5513	1.67645	2.17036	1.96484	2.00245	2.129	1.9329	1.66725	1.95836	2.0321	1.85284	0.0860008	0.161225	1.1323	1.69916	0.186267
alsK	EG11956	GO:0006355	regulation of transcription, DNA-dependent|0006355||	D-allose kinase	183	167	176	89	97	94	8.32664	9.45367	8.50855	5.85977	6.40525	4.49064	2.97217	3.08782	3.05537	3.02839	3.0357	2.79325	3.03845	2.95245	0.0596522	0.137916	1.06143	0.991381	0.401238
alsR	EG12459	GO:0005737	carbohydrate catabolic process|0016052||	d-allose-inducible als operon transcriptional repressor; autorepressor; repressor of rpiR	942	1204	1241	249	520	710	44.7378	71.1403	62.621	17.1118	35.8404	35.4033	5.75	5.78302	5.71933	5.00667	4.98223	5.14869	5.75078	5.04586	0.0318498	0.0898891	1.63005	12.803	0.00244119
alx	EG12731	GO:0006950	response to stress|0006950||	putative membrane-bound redox modulator	133	145	130	98	72	98	5.82608	7.90238	6.05051	6.21187	4.57723	4.50725	2.57942	2.92572	2.68651	2.97792	2.65614	2.79543	2.73055	2.80983	0.177299	0.161372	-1.05649	-0.572747	0.597728
amiA	EG11823	GO:0009274	peptidoglycan biosynthetic process|0009252||	N-acetylmuramoyl-l-alanine amidase I	2234	1499	1600	673	1032	1254	108.659	90.7087	82.6849	47.3663	72.8463	64.0385	6.5995	6.36676	6.3622	5.94441	6.13561	6.14094	6.44282	6.07365	0.135709	0.111963	1.29161	3.63445	0.0234585
amiB	EG11363	GO:0009274	peptidoglycan biosynthetic process|0009252||	N-acetylmuramoyl-l-alanine amidase II	982	1067	1275	802	809	872	31.0568	41.9832	42.843	36.7022	37.1313	28.955	5.06339	5.17736	5.37396	5.37578	5.20752	5.06099	5.2049	5.21476	0.157109	0.157521	-1.00686	-0.0767487	0.942509
amiC	EG13086	GO:0009274	peptidoglycan biosynthetic process|0009252||	N-acetylmuramoyl-L-alanine amidase	928	1121	1162	670	869	871	31.315	47.0625	41.6614	32.7153	42.5569	30.8591	5.15244	5.30562	5.26185	5.3599	5.35733	5.09753	5.23997	5.27159	0.0789036	0.150743	-1.02216	-0.321846	0.768565
amiD	EG13687	.	.	1,6-anhydro-N-acetylmuramyl-L-alanine amidase, Zn-dependent; OM lipoprotein	555	987	1189	555	630	540	28.2614	62.5292	64.329	40.8945	46.5572	28.8706	5.18205	5.64944	5.81699	5.71951	5.414	4.97174	5.54949	5.36842	0.329059	0.375964	1.13373	0.627729	0.564799
amn	EG10039	GO:0042597	nucleobase, nucleoside and nucleotide interconversion|0015949||	AMP nucleosidase	3274	4525	5367	3509	3892	4138	95.2176	163.728	165.842	147.671	164.27	126.354	6.8999	7.1464	7.2602	7.38871	7.2232	6.96088	7.10217	7.19093	0.184176	0.215734	-1.06346	-0.54199	0.617274
ampC	EG10040	GO:0009274	peptidoglycan biosynthetic process|0009252||	penicillin-binding protein; beta-lactamase, intrinsically weak	215	262	248	74	235	342	8.02282	12.1634	9.83251	3.99569	12.7263	13.3991	3.42897	3.16513	3.00765	3.14485	3.49102	3.7235	3.20058	3.45312	0.212884	0.291178	-1.1913	-1.21268	0.29762
ampD	EG10041	GO:0009274	peptidoglycan metabolic process|0000270||	1,6-anhydro-N-acetylmuramyl-L-alanine amidase, Zn-dependent; murein amidase	523	586	696	431	492	679	40.0926	55.8889	56.6886	47.8092	54.736	54.6504	5.55736	5.56092	5.68736	5.84692	5.66792	5.88531	5.60188	5.80005	0.0740488	0.11603	-1.14724	-2.49367	0.0783409
ampE	EG10042	GO:0009274	response to drug|0042493||	ampicillin resistance inner membrane protein; putative signaling protein in beta-lactamase regulation	734	588	611	386	414	411	36.3272	36.2058	32.1293	27.6436	29.7359	21.3569	5.04006	5.05987	5.01137	4.93185	4.97673	4.76353	5.0371	4.8907	0.0243868	0.112404	1.1068	2.20456	0.147304
ampG	EG12183	GO:0009274	peptidoglycan metabolic process|0000270||	muropeptide transporter	451	944	687	220	527	583	12.9298	33.6707	20.9265	9.12662	21.9266	17.5487	4.21149	4.54543	4.06305	4.18627	4.24372	4.1573	4.27332	4.19576	0.247066	0.0439864	1.05523	0.535294	0.643175
ampH	EG12867	GO:0042493	response to drug|0042493||	D-alanyl-D-alanine-carboxypeptidase/endopeptidase; penicillin-binding protein; weak beta-lactamase	430	781	839	281	393	453	15.7131	35.5066	32.5746	14.8584	20.8416	17.3801	4.36526	4.75625	4.75957	4.59841	4.28245	4.25176	4.62703	4.37754	0.226704	0.191897	1.18878	1.45488	0.221262
amtB	EG11821	GO:0009274	.	ammonium transporter	218	278	338	310	257	282	7.1677	11.3719	11.8077	14.7488	12.2631	9.73494	3.06262	3.31204	3.46313	4.04232	3.74185	3.66876	3.27926	3.81764	0.202254	0.197977	-1.45234	-3.29481	0.0300998
amyA	EG11387	GO:0005737	carbohydrate catabolic process|0016052||	cytoplasmic alpha-amylase	1585	2982	3302	2140	1685	1710	45.0742	105.505	99.77	88.0611	69.5415	51.0571	5.85329	6.50089	6.55327	6.57052	5.99176	5.79751	6.30248	6.11993	0.389893	0.40213	1.13489	0.564518	0.602582
anmK	EG13942	.	.	anhydro-N-acetylmuramic acid kinase	846	822	929	588	641	801	32.2514	38.9866	37.6286	32.436	35.4636	32.0607	5.08878	5.08628	5.1885	5.24781	5.13712	5.20791	5.12119	5.19762	0.058309	0.0560581	-1.05441	-1.63663	0.17716
ansA	EG10045	GO:0005737	cellular amino acid catabolic process|0009063||	cytoplasmic L-asparaginase 1	782	1671	1492	354	1273	1222	32.5377	86.5012	65.9589	21.3135	76.8696	53.3842	5.75695	5.89115	5.62587	5.54019	5.82153	5.55593	5.75799	5.63922	0.132642	0.158082	1.08581	0.996911	0.376808
ansB	EG10046	GO:0042597	cellular amino acid catabolic process|0009063||	periplasmic L-asparaginase 2	4564	1661	978	258	389	487	184.459	83.5199	41.997	15.0885	22.8166	20.6655	6.54831	6.46062	5.55805	4.40705	4.76486	4.84302	6.18899	4.67164	0.548167	0.232452	2.86264	4.41393	0.0268577
ansP	EG13776	GO:0009274	asparagine biosynthetic process|0006529||	L-asparagine transporter	257	344	362	173	262	219	7.25009	12.0735	10.8503	7.06201	10.7265	6.48658	3.08408	3.30105	3.2458	3.45171	3.48599	3.11266	3.21031	3.35012	0.112755	0.206361	-1.10176	-1.02979	0.376727
apaG	EG10047	.	.	protein associated with Co2+ and Mg2+ efflux	627	574	645	523	568	680	70.1903	79.9442	76.7174	84.7195	92.2792	79.9245	6.21819	6.17484	6.24209	6.48271	6.46856	6.44036	6.21171	6.46388	0.0340882	0.0215602	-1.191	-10.8289	0.000968602
apaH	EG10048	GO:0005737	nucleobase, nucleoside and nucleotide interconversion|0015949||	diadenosine tetraphosphatase	321	529	541	368	568	377	16.1131	33.0366	28.8533	26.7297	41.3779	19.869	4.40782	4.71041	4.65719	5.10133	5.24708	4.46252	4.59181	4.93698	0.161541	0.417307	-1.2703	-1.33604	0.286926
apbE	EG12073	GO:0009228	thiamin biosynthetic process|0009228||	putative thiamine-synthetic flavin transferase lipoprotein	212	317	301	112	337	255	8.4952	15.8038	12.8153	6.49423	19.5981	10.7285	3.50924	3.54724	3.39296	3.66286	4.03678	3.56615	3.48315	3.75526	0.0803815	0.248548	-1.20758	-1.80429	0.190818
aphA	EG11934	GO:0005737	nucleobase, nucleoside and nucleotide interconversion|0015949||	acid phosphatase/phosphotransferase, class B, non-specific	1413	1366	1696	163	295	301	83.7424	100.721	106.796	13.9786	25.373	18.7297	6.28296	6.35887	6.54852	4.72298	4.65704	4.47374	6.39679	4.61792	0.136778	0.129144	3.43156	16.3789	8.32019e-05
appA	EG10049	GO:0042597	phosphorus metabolic process|0006793||	phosphoanhydride phosphorylase	225	360	539	221	584	419	7.32951	14.5902	18.6554	10.4173	27.609	14.3307	3.49358	3.42318	3.86138	4.21524	4.50111	3.85579	3.59271	4.19072	0.235317	0.323359	-1.51362	-2.58995	0.0664122
appY	EG10050	GO:0005737	transcription|0006350||	global transcriptional activator; DLP12 prophage	846	601	497	702	458	1381	47.7321	42.1871	29.7935	57.3125	37.5017	81.8079	5.43529	5.33411	5.02603	5.74737	5.36554	6.45949	5.26514	5.85747	0.213169	0.555219	-1.50767	-1.72502	0.19778
apt	EG10051	GO:0005737	nucleobase, nucleoside and nucleotide interconversion|0015949||	adenine phosphoribosyltransferase	1502	2805	2128	643	2232	1890	115.142	267.523	173.324	71.3256	248.315	152.12	7.45761	7.59317	7.10952	7.06708	7.57158	7.02132	7.38677	7.22	0.249488	0.305344	1.12254	0.732566	0.505949
aqpZ	EG13270	GO:0009274	response to osmotic stress|0006970||	aquaporin Z	1236	447	547	893	274	625	75.1468	33.8115	35.3349	78.5626	24.1762	39.8964	5.47112	5.29979	5.4875	5.61119	5.09235	5.82829	5.41947	5.51061	0.103969	0.378135	-1.06521	-0.402533	0.721666
araA	EG10052	GO:0005737	carbohydrate catabolic process|0016052||	L-arabinose isomerase	145	315	307	80	68	75	4.08235	11.0336	9.18343	3.25915	2.77842	2.217	2.38802	3.08428	2.93829	2.52916	2.01388	1.90536	2.80353	2.14947	0.367172	0.33327	1.5736	2.28463	0.0849739
araB	EG10053	GO:0005737	carbohydrate catabolic process|0016052||	L-ribulokinase	36	64	84	28	22	20	0.89557	1.98081	2.22024	1.00792	0.794265	0.522382	0.964112	1.29531	1.41406	1.17156	0.908438	0.74568	1.22449	0.941894	0.233182	0.214904	1.21638	1.54356	0.198036
araC	EG10054	GO:0005737	carbohydrate catabolic process|0016052||	ara regulon transcriptional activator; autorepressor	397	735	948	245	206	256	19.1119	44.0215	48.4892	17.0667	14.3921	12.9394	4.49248	5.06402	5.33501	4.64581	3.93322	3.99079	4.96384	4.18994	0.430105	0.395844	1.70989	2.29316	0.08402
araD	EG10055	GO:0005737	carbohydrate catabolic process|0016052||	L-ribulose-5-phosphate 4-epimerase	41	83	94	11	10	21	2.49274	6.27821	6.07217	0.967736	0.882344	1.34052	1.93271	2.33118	2.37283	1.47603	0.967286	1.33369	2.21224	1.259	0.242974	0.262465	1.93622	4.61623	0.0100492
araE	EG10056	GO:0009274	carbohydrate catabolic process|0016052||	arabinose transporter	622	464	611	467	359	330	18.5485	17.2148	19.3591	20.1515	15.5367	10.3322	4.00992	4.06653	4.32278	4.32911	4.19877	3.90768	4.13308	4.14519	0.166706	0.215763	-1.00843	-0.0769316	0.942595
araF	EG10057	GO:0042597	carbohydrate catabolic process|0016052||	L-arabinose ABC transporter periplasmic binding protein	228	442	335	32	45	42	9.74543	23.5047	15.2137	1.97919	2.79142	1.88485	3.37364	4.03647	3.59197	2.23399	1.99455	1.73616	3.66736	1.98823	0.337786	0.248978	3.20234	6.9307	0.00308416
araG	EG10058	GO:0005737	carbohydrate catabolic process|0016052||	L-arabinose ABC transporter ATPase	316	378	360	147	137	187	8.82625	13.1355	10.6835	5.94125	5.55335	5.48393	3.13843	3.44216	3.27086	3.144	2.86626	2.99302	3.28382	3.00109	0.152275	0.139045	1.21649	2.37478	0.076954
araH	EG10059	GO:0009274	carbohydrate catabolic process|0016052||	L-arabinose ABC transporter permease	452	472	544	289	213	234	19.3786	25.1763	24.7803	17.9289	13.2529	10.5332	4.16444	4.478	4.58369	4.35253	3.95309	3.90124	4.40871	4.06895	0.218041	0.24695	1.26554	1.78633	0.149683
araJ	EG10060	GO:0009274	carbohydrate catabolic process|0016052||	L-arabinose-inducible putative transporter, MFS family	290	290	379	448	365	415	10.3557	12.8839	14.3796	23.149	18.9157	15.5594	3.50381	3.53399	3.81516	4.5325	4.34438	4.29479	3.61765	4.39056	0.171708	0.125403	-1.7087	-6.29607	0.00435686
arcA	EG10061	GO:0005737	transcription|0006350||	response regulator in two-component regulatory system with ArcB or CpxA	12764	12664	15914	6443	11349	8611	753.302	929.862	997.897	550.228	972.044	533.577	9.73868	9.69104	9.88749	9.43308	9.78021	9.06247	9.77241	9.42525	0.102473	0.358933	1.27205	1.61084	0.231099
arcB	EG10062	GO:0009274	aerobic respiration|0009060||	aerobic respiration control sensor histidine protein kinase, cognate to two-component response regulators ArcA and RssB	3915	4168	4641	3507	3098	3905	70.8883	93.8936	89.285	91.8862	81.4085	74.2378	6.25283	6.41488	6.48261	6.56406	6.30612	6.34903	6.38344	6.4064	0.118076	0.138212	-1.01604	-0.218795	0.837768
arcZ	EG31163	.	.	sRNA positive antisense regulator of rpoS; binds Hfq	24	27	21	40	33	22	8.3932	11.7475	7.80296	20.2417	16.7485	8.07793	3.05221	3.4873	3.06759	4.20299	4.25259	3.55874	3.20237	4.00478	0.246879	0.387069	-1.74401	-3.02725	0.0480769
arfA	EG11968	GO:0005737	.	alternate ribosome-rescue factor A	644	104	158	292	119	577	124.435	25.0009	32.4368	81.6417	33.3695	117.056	6.07866	4.96929	5.42805	5.70414	5.5094	7.1802	5.492	6.13125	0.557442	0.91362	-1.55752	-1.03453	0.370509
arfB	EG12354	.	.	alternative stalled-ribosome rescue factor B; peptidyl-tRNA hydrolase, ribosome-attached	178	174	178	201	136	158	17.8066	21.6559	18.9193	29.0957	19.7445	16.5951	4.10989	4.34338	4.26813	4.74174	4.46762	4.46432	4.24047	4.55789	0.119179	0.159222	-1.2461	-2.76439	0.0551272
argA	EG10063	GO:0005737	arginine biosynthetic process|0006526||	amino acid N-acetyltransferase and inactive acetylglutamate kinase	996	1440	871	764	2448	3648	31.6415	56.9148	29.3995	35.1207	112.864	121.678	5.59093	5.42195	4.69721	5.88532	6.40293	6.61887	5.2367	6.30237	0.474788	0.376973	-2.09315	-3.04466	0.0408179
argB	EG10064	GO:0005737	arginine biosynthetic process|0006526||	acetylglutamate kinase	299	456	434	223	867	1797	16.2836	30.8966	25.1128	17.5735	68.5244	102.752	4.87476	4.42828	4.29627	5.24275	5.58253	6.24571	4.5331	5.69033	0.303154	0.510093	-2.23028	-3.3779	0.0381422
argC	EG10065	GO:0005737	arginine biosynthetic process|0006526||	N-acetyl-gamma-glutamylphosphate reductase, NAD(P)-binding	978	1120	497	611	2652	4293	41.1789	58.6704	22.2339	37.2262	162.052	189.783	5.93187	5.49436	4.38069	5.9804	6.90494	7.21084	5.26897	6.69873	0.799777	0.640618	-2.69401	-2.41668	0.0760728
argD	EG10066	GO:0005737	arginine biosynthetic process|0006526||	bifunctional acetylornithine aminotransferase and succinyldiaminopimelate aminotransferase	591	1298	960	407	2340	3463	20.482	55.9662	35.3493	20.4104	117.692	126.008	5.42079	5.18737	4.72012	5.66438	6.23677	6.43914	5.10943	6.11343	0.356777	0.401838	-2.00556	-3.23611	0.0324352
argE	EG11286	GO:0005737	arginine biosynthetic process|0006526||	acetylornithine deacetylase	1291	1516	1771	1385	1640	2506	47.4215	69.2809	69.1181	73.6158	87.4256	96.6477	5.91182	5.86183	5.97648	6.43638	6.28396	6.5917	5.91671	6.43734	0.0574822	0.153871	-1.43459	-5.48995	0.0180015
argF	EG10067	GO:0005737	arginine biosynthetic process|0006526||	ornithine carbamoyltransferase 2, chain F; CP4-6 prophage	467	730	657	541	3583	5137	19.6631	38.2405	29.3917	32.9613	218.941	227.094	5.41442	4.72492	4.5042	6.17522	7.09824	7.24944	4.88118	6.84097	0.4748	0.581489	-3.89005	-4.52166	0.0116511
argG	EG10068	GO:0005737	arginine biosynthetic process|0006526||	argininosuccinate synthetase	3377	4912	3925	1867	8475	13557	106.324	192.409	131.3	85.0587	387.247	448.154	7.57978	7.12903	6.72711	7.42218	8.10216	8.35874	7.14531	7.96103	0.426568	0.483965	-1.76018	-2.19009	0.0947553
argH	EG11223	GO:0005737	arginine biosynthetic process|0006526||	argininosuccinate lyase	1180	1194	2215	675	2432	4028	36.341	45.7493	72.4791	30.0809	108.699	130.246	5.92431	5.08598	5.82166	5.8865	6.31637	6.66437	5.61065	6.28908	0.457266	0.389649	-1.6004	-1.95596	0.123903
argI	EG10069	GO:0005737	arginine biosynthetic process|0006526||	ornithine carbamoyltransferase 1	426	740	876	368	2587	4834	17.9368	38.7643	39.189	22.421	158.08	213.699	5.40475	4.6609	4.79781	5.89652	6.55937	7.06684	4.95449	6.50758	0.395903	0.58688	-2.93445	-3.79985	0.024252
argK	EG11445	GO:0009274	.	membrane ATPase/protein kinase	42	39	51	30	21	30	1.7844	2.06145	2.30217	1.84432	1.29481	1.33821	1.34516	1.4415	1.57292	1.56885	1.35248	1.472	1.45319	1.46444	0.114328	0.108383	-1.00783	-0.123691	0.907542
argO	EG11159	.	.	arginine transporter	209	246	336	120	246	205	13.9056	20.3631	23.7524	11.5531	23.7534	14.3205	4.10536	4.03399	4.31633	4.23782	4.42833	4.00579	4.15189	4.22398	0.146808	0.211613	-1.05124	-0.484779	0.656106
argP	EG10490	GO:0005737	DNA-dependent DNA replication|0006261||	transcriptional regulator for arginine transport and DNA replication genes; replication initiation inhibitor	953	1498	1749	577	1254	1396	45.1083	88.2147	87.9585	39.5195	86.1405	69.3762	6.04768	6.0618	6.18202	6.04941	6.11717	6.00747	6.09717	6.05802	0.0738218	0.0553529	1.02751	0.734946	0.506126
argQ	EG30013	.	.	tRNA-Arg	151	149	136	37	120	96	82.9827	101.874	79.4098	29.4228	95.7057	55.3915	6.52656	6.36516	6.10483	5.71614	6.34608	5.76886	6.33218	5.94369	0.212787	0.349474	1.30902	1.64456	0.190201
argR	EG10070	GO:0005737	arginine biosynthetic process|0006526||	l-arginine-responsive arginine metabolism regulon transcriptional regulator	1855	2176	2084	1415	1614	1973	166.657	243.223	198.931	183.954	210.441	186.11	7.55338	7.75414	7.56327	7.69623	7.6136	7.55196	7.6236	7.6206	0.113162	0.0723886	1.00208	0.0386433	0.971333
argS	EG10071	GO:0005737	tRNA aminoacylation for protein translation|0006418||	arginyl-tRNA synthetase	2415	4715	4187	1155	3269	3889	58.9345	143.153	108.562	40.7856	115.775	99.6441	6.54747	6.68813	6.42023	6.31911	6.46308	6.419	6.55194	6.4004	0.134009	0.0737631	1.11076	1.71594	0.181433
argT	EG10072	GO:0042597	lysine biosynthetic process via diaminopimelate|0009089||	lysine/arginine/ornithine transporter subunit	494	2195	2295	509	360	302	26.6973	147.584	131.779	39.8043	28.235	17.1359	5.27936	6.70794	6.67161	5.89071	4.74331	4.3476	6.21964	4.99387	0.814503	0.801489	2.33879	1.85793	0.136747
argU	EG30014	.	.	tRNA-Arg	1	6	6	0	2	1	0.549555	4.1023	3.50337	0	1.59509	0.576995	1.3084	1.66006	1.5638	0.934423	1.15182	0.508607	1.51075	0.864951	0.181736	0.327188	1.56461	2.98863	0.0552233
argV	EG30015	.	.	tRNA-Arg	215	201	211	42	290	303	118.154	137.427	123.202	33.3989	231.289	174.83	7.39066	6.59019	6.5623	6.33318	7.453	7.12913	6.84772	6.97177	0.470411	0.576254	-1.08979	-0.288852	0.787592
argW	EG30016	.	.	tRNA-Arg	13	12	6	8	9	14	7.33472	8.42339	3.5968	6.53134	7.36934	8.29334	2.80263	2.99361	2.18472	3.1185	3.17839	3.43361	2.66032	3.2435	0.422803	0.167342	-1.49815	-2.2214	0.126083
argX	EG30017	.	.	tRNA-Arg	121	137	141	78	273	296	66.4961	93.6692	82.3292	62.0265	217.73	170.791	6.64959	6.2011	6.14243	6.68289	7.37469	7.12886	6.33104	7.06214	0.277425	0.350691	-1.65991	-2.83192	0.0501716
argY	EG30018	.	.	tRNA-Arg	375	431	417	73	519	589	206.083	294.682	243.484	58.0504	413.927	339.85	8.30006	7.67213	7.48004	7.23399	8.24963	8.01539	7.81741	7.833	0.428877	0.531822	-1.01087	-0.0395372	0.970437
argZ	EG30019	.	.	tRNA-Arg	270	291	281	54	350	303	148.38	198.962	164.075	42.9414	279.142	174.83	7.69132	7.14576	6.95718	6.66077	7.74569	7.13257	7.26475	7.17968	0.381263	0.543993	1.06074	0.221817	0.836515
ariR	EG14290	.	.	RcsB connector protein for regulation of biofilm and acid-resistance	7	8	12	3	1	4	1.1094	1.57741	2.02067	0.687992	0.230004	0.665597	0.980014	1.13263	1.35617	0.888496	0.387458	0.910767	1.15627	0.728907	0.189191	0.295913	1.34478	2.10754	0.114921
arnA	EG14091	.	.	fused UDP-L-Ara4N formyltransferase/UDP-GlcA C-4'-decarboxylase	1724	1056	1079	1043	938	1130	36.7888	28.0355	24.4638	32.2059	29.0487	25.3174	4.91626	4.75389	4.71658	4.93807	5.00698	5.021	4.79558	4.98869	0.106163	0.0443909	-1.14322	-2.90667	0.0712957
arnB	EG14089	.	.	uridine 5'-(beta-1-threo-pentapyranosyl-4-ulose diphosphate) aminotransferase, PLP-dependent	1116	735	748	229	562	382	41.4248	33.9429	29.5	12.3	30.2746	14.8875	5.18392	4.88819	4.82983	4.25963	4.93256	4.17728	4.96731	4.45649	0.189843	0.414336	1.42486	1.94132	0.153899
arnC	EG14090	.	.	undecaprenyl phosphate-L-Ara4FN transferase	264	274	253	104	225	154	11.5287	14.8865	11.7388	6.57178	14.2596	7.0609	3.61201	3.61676	3.41033	3.41331	3.81344	3.2497	3.54637	3.49215	0.117835	0.290019	1.0383	0.299997	0.786197
arnD	EG14092	.	.	undecaprenyl phosphate-alpha-L-ara4FN deformylase	280	199	166	128	150	144	13.2979	11.7582	8.37637	8.79641	10.3386	7.18038	3.5112	3.47808	3.1857	3.41706	3.6399	3.42254	3.39166	3.49316	0.179136	0.127103	-1.07289	-0.800441	0.472847
arnE	EG14344	GO:0016021	.	undecaprenyl phosphate-alpha-L-ara4N exporter; flippase ArnEF subunit	35	39	54	38	36	36	4.40789	6.11072	7.2257	6.92497	6.57977	4.76021	2.44789	2.55119	2.84386	3.17758	3.06167	2.7975	2.61431	3.01225	0.205397	0.1948	-1.31762	-2.43482	0.0717854
arnF	EG14094	.	.	undecaprenyl phosphate-alpha-L-ara4N exporter; flippase ArnEF subunit	106	69	112	48	31	45	11.5903	9.38653	13.0117	7.59458	4.91924	5.16612	3.26784	3.19461	3.66232	3.20141	2.88146	3.06485	3.37492	3.04924	0.251573	0.160548	1.25326	1.89018	0.144277
arnT	EG14093	GO:0006950	response to stress|0006950||	4-amino-4-deoxy-L-arabinose transferase	308	235	284	252	195	205	7.8846	7.48448	7.72451	9.33472	7.24451	5.5099	2.84654	2.91035	3.03561	3.371	3.2641	3.10723	2.93083	3.24744	0.096184	0.132672	-1.2454	-3.34644	0.0329683
aroA	EG10073	GO:0009423	chorismate biosynthetic process|0009423||	5-enolpyruvylshikimate-3-phosphate synthetase	3908	5810	6435	2832	9529	10199	128.793	238.22	225.325	135.052	455.753	352.903	7.76035	7.48645	7.52418	7.89558	8.40931	8.14456	7.59033	8.14982	0.148447	0.256906	-1.47375	-3.26604	0.0427283
aroB	EG10074	GO:0009423	chorismate biosynthetic process|0009423||	3-dehydroquinate synthase	3725	5906	5859	2916	5083	6581	144.744	285.517	241.892	163.958	286.642	268.489	7.70969	7.84247	7.70104	7.89476	7.91119	7.90242	7.75107	7.90279	0.0792757	0.00821826	-1.11089	-3.29722	0.0786783
aroC	EG10075	GO:0009423	chorismate biosynthetic process|0009423||	chorismate synthase	1340	2706	3028	1197	1990	2076	52.2127	131.179	125.358	67.4897	112.531	84.9299	6.32992	6.65958	6.70693	6.66489	6.50832	6.2833	6.56548	6.4855	0.205366	0.191817	1.057	0.492936	0.648006
aroD	EG10076	GO:0009423	chorismate biosynthetic process|0009423||	3-dehydroquinate dehydratase	532	755	856	272	698	798	29.66	52.3687	50.7058	21.9432	56.4756	46.7115	5.3981	5.2783	5.35813	5.31176	5.51438	5.45704	5.34484	5.42773	0.0609949	0.104444	-1.05913	-1.18691	0.315345
aroE	EG10077	GO:0009423	chorismate biosynthetic process|0009423||	dehydroshikimate reductase, NAD(P)-binding	1603	1759	1732	2009	1576	1959	82.823	113.07	95.0801	150.2	118.173	106.271	6.48489	6.73932	6.58289	7.11182	6.87126	6.88945	6.60237	6.95751	0.12833	0.133947	-1.27911	-3.31601	0.0295691
aroF	EG10078	GO:0009423	chorismate biosynthetic process|0009423||	3-deoxy-D-arabino-heptulosonate-7-phosphate synthase, tyrosine-repressible	352525	4147	4499	265068	15485	7589	13928.4	203.85	188.865	15154.5	887.91	314.817	10.1794	9.32721	9.33644	10.6957	11.3141	10.0252	9.61434	10.6783	0.489362	0.644635	-2.09068	-2.27698	0.0898788
aroG	EG10079	GO:0009094	L-phenylalanine biosynthetic process|0009094||	3-deoxy-D-arabino-heptulosonate-7-phosphate synthase, phenylalanine repressible	43003	23347	24173	28847	35443	40710	1728.11	1167.27	1032.11	1677.44	2067.04	1717.65	10.5205	10.3506	10.2809	10.6808	10.8912	10.6715	10.384	10.7478	0.12327	0.124253	-1.28681	-3.60009	0.0227588
aroH	EG10080	GO:0000162	tryptophan biosynthetic process|0000162||	3-deoxy-D-arabino-heptulosonate-7-phosphate synthase, tryptophan repressible	797	1355	1183	671	1301	2222	32.2117	68.1333	50.8	39.2418	76.3094	94.2888	5.60722	5.66995	5.40434	5.98768	5.93203	6.36025	5.56051	6.09332	0.13883	0.232835	-1.44675	-3.40434	0.0372454
aroK	EG10081	GO:0009423	chorismate biosynthetic process|0009423||	shikimate kinase I	3659	5050	4796	2254	4316	4798	296.615	509.316	413.08	264.397	507.76	408.369	8.6129	8.711	8.47986	8.55784	8.74028	8.53307	8.60125	8.6104	0.11601	0.113164	-1.00636	-0.0977736	0.926818
aroL	EG10082	GO:0005737	chorismate biosynthetic process|0009423||	shikimate kinase II	20583	1876	1859	11171	2532	2199	1659.02	188.122	159.201	1302.89	296.177	186.092	8.80469	8.35608	8.22407	8.70624	8.98439	8.49583	8.46161	8.72882	0.304359	0.245059	-1.20347	-1.18441	0.304573
aroM	EG10083	.	.	AroM family protein	5979	1225	1234	2136	657	549	373.165	95.1203	81.8297	192.906	59.509	35.9754	7.10011	7.03257	6.94079	6.50079	6.49451	6.0344	7.02449	6.34323	0.0799663	0.267474	1.60354	4.2267	0.0385394
aroP	EG10084	GO:0009274	L-phenylalanine biosynthetic process|0009094||	aromatic amino acid transporter	28746	10871	8683	12630	8812	6937	885.304	416.533	284.125	562.847	393.854	224.31	8.91489	8.92641	8.48551	8.53097	8.88204	8.22595	8.7756	8.54632	0.251297	0.328311	1.17225	0.960526	0.39462
arpA	EG11208	GO:0005737	.	ankyrin repeat protein	149	180	157	152	165	135	2.88296	4.33302	3.22758	4.25567	4.63321	2.74251	1.92338	2.17775	1.91587	2.51326	2.61158	2.17579	2.00567	2.43354	0.149075	0.228569	-1.34525	-2.71577	0.0626697
arpB	EG13983	.	.	.	218	80	71	90	68	46	4.85517	2.21668	1.68008	2.90043	2.19787	1.07564	1.85428	1.74682	1.57616	1.71146	2.02021	1.56649	1.72575	1.76605	0.140252	0.231734	-1.02833	-0.25772	0.811907
arrS	EG31188	.	.	antisense sRNA ArrS, function unknown	1498	872	1770	5474	2661	2535	918.68	665.326	1153.32	4857.68	2368.33	1632.27	9.71286	9.52868	10.5454	11.4131	11.2007	10.6784	9.92898	11.0974	0.541722	0.378112	-2.24765	-3.06338	0.0435424
arsB	EG12236	GO:0009274	xenobiotic metabolic process|0006805||	arsenite/antimonite transporter	85	74	112	40	74	52	2.78824	3.02001	3.9035	1.89864	3.52281	1.79092	1.90063	1.7128	2.01851	1.84087	2.1646	1.67688	1.87731	1.89412	0.15418	0.248182	-1.01172	-0.0996278	0.926318
arsC	EG12237	GO:0042493	response to drug|0042493||	arsenate reductase	67	67	86	39	45	57	6.65529	8.28003	9.07642	5.60568	6.48709	5.94468	2.8818	2.87924	3.04517	3.073	2.98724	3.04517	2.93541	3.03514	0.0950709	0.0437493	-1.07157	-1.65058	0.203463
arsR	EG12235	GO:0005737	transcription|0006350||	arsenical resistance operon transcriptional repressor; autorepressor	75	51	64	46	48	60	8.96519	7.58462	8.12835	7.95661	8.32694	7.53027	3.05963	2.90739	3.06841	3.33781	3.35781	3.39214	3.01181	3.36259	0.0905331	0.027479	-1.27525	-6.42169	0.0151328
artI	EG11625	GO:0042597	glutamine biosynthetic process|0006542||	arginine transporter subunit	1000	3616	3380	1485	2227	2348	57.8083	260.066	207.602	124.219	186.834	142.511	6.78798	7.57685	7.35884	7.58506	7.17238	6.88862	7.24123	7.21535	0.407375	0.350205	1.0181	0.0834201	0.937611
artJ	EG11628	GO:0042597	arginine biosynthetic process|0006526||	arginine ABC transporter periplasmic binding protein	1587	2705	2422	930	5098	8763	91.7418	194.546	148.761	77.7939	427.697	531.869	7.56078	7.0673	6.79428	7.49814	8.13672	8.53067	7.14079	8.05518	0.388497	0.521075	-1.88478	-2.43673	0.0766438
artM	EG11627	GO:0009274	arginine biosynthetic process|0006526||	arginine ABC transporter permease	556	1478	1668	759	985	989	35.1682	116.309	112.097	69.4687	90.4185	65.68	5.85755	6.49301	6.53786	6.60971	6.17635	5.90235	6.29614	6.22947	0.380495	0.356663	1.0473	0.221416	0.835655
artP	EG11624	GO:0009274	arginine biosynthetic process|0006526||	arginine ABC transporter ATPase	449	1958	1423	723	1514	1179	26.0628	141.401	87.7613	60.7273	127.54	71.8537	5.73452	6.62163	6.04118	6.66801	6.55515	5.89617	6.13245	6.37311	0.45054	0.416879	-1.18154	-0.679101	0.534547
artQ	EG11626	GO:0009274	arginine biosynthetic process|0006526||	arginine ABC transporter permease	272	1020	1077	299	650	425	16.0528	74.8941	67.534	25.5344	55.6726	26.335	4.89557	5.67123	5.62942	5.58634	5.37433	4.59288	5.39874	5.18452	0.436261	0.523224	1.16008	0.544666	0.615809
ascB	EG10085	GO:0016052	carbohydrate catabolic process|0016052||	cryptic 6-phospho-beta-glucosidase	349	289	335	287	181	224	10.3636	10.677	10.5695	12.3322	7.80029	6.98387	3.21561	3.38749	3.44289	3.67227	3.37593	3.41499	3.34866	3.48773	0.118512	0.161008	-1.10119	-1.20485	0.300066
ascF	EG10086	GO:0009274	carbohydrate catabolic process|0016052||	cellobiose/arbutin/salicin-specific PTS enzymes, IIB and IC components	193	228	298	105	150	131	5.60146	8.23273	9.18934	4.40966	6.31802	3.99187	2.73953	2.83025	3.00768	2.8496	2.89246	2.53168	2.85915	2.75791	0.136391	0.197092	1.07269	0.731594	0.50966
ascG	EG10087	GO:0005737	carbohydrate catabolic process|0016052||	asc operon transcriptional repressor; prpBC operon repressor	516	484	486	127	316	351	21.5973	25.2035	21.6128	7.69177	19.1948	15.4248	4.52496	4.31992	4.23479	3.86087	4.18698	4.10622	4.35989	4.05136	0.149157	0.169838	1.23845	2.36419	0.0783915
asd	EG10088	GO:0009089	lysine biosynthetic process via diaminopimelate|0009089||	aspartate-semialdehyde dehydrogenase, NAD(P)-binding	13806	12723	15664	13482	16173	25791	529.176	606.718	637.91	747.754	899.64	1037.92	9.26601	9.13581	9.28588	9.71964	9.71163	9.84321	9.22923	9.75816	0.081515	0.0737659	-1.44286	-8.33325	0.0011827
aslA	EG10089	GO:0005737	sulfur metabolic process|0006790||	putative Ser-type periplasmic non-aryl sulfatase	229	266	299	186	175	146	5.85163	8.45645	8.11777	6.87743	6.48971	3.91702	2.6633	2.98495	3.01124	3.17254	3.06497	2.58172	2.8865	2.93974	0.193739	0.314687	-1.0376	-0.249557	0.817564
aslB	EG10090	GO:0005737	sulfur metabolic process|0006790||	putative AslA-specific sulfatase-maturating enzyme	110	149	182	46	45	54	3.76596	6.3465	6.62031	2.27883	2.23584	1.94106	2.19927	2.47333	2.60004	2.0903	1.80853	1.78131	2.42421	1.89338	0.204847	0.171079	1.44476	3.44498	0.0275055
asmA	EG11361	GO:0009103	lipopolysaccharide biosynthetic process|0009103||	suppressor of OmpF assembly mutants; putative outer membrane protein assembly factor; inner membrane-anchored periplasmic protein	2189	2829	3024	1076	1621	2114	49.9617	80.3323	73.3327	35.5366	53.6934	50.6592	5.92217	6.01502	6.01239	5.71573	5.59973	5.71512	5.98319	5.67686	0.0528632	0.0667961	1.23656	6.2287	0.00400804
asnA	EG10091	GO:0005737	cellular amino acid catabolic process|0009063||	asparagine synthetase A	8179	1386	796	3786	640	2207	348.54	73.482	36.0404	233.456	39.5802	98.7452	6.88174	6.73424	5.91198	6.5336	6.08295	7.33709	6.50932	6.65122	0.522542	0.63529	-1.10336	-0.298784	0.780509
asnB	EG10092	GO:0005737	cellular amino acid catabolic process|0009063||	asparagine synthetase B	8275	4160	4047	3047	2997	5219	210.308	131.536	109.281	112.055	110.54	139.263	7.33512	7.04645	6.88805	6.8298	6.86015	7.33555	7.08987	7.0085	0.226673	0.28364	1.05802	0.388163	0.718579
asnC	EG10093	GO:0005737	asparagine biosynthetic process|0006529||	transcriptional activator of asnA; autorepressor	952	251	275	276	164	262	87.7659	28.7891	26.9368	36.8188	21.9421	25.3601	5.50033	5.00976	5.07157	4.85785	4.90547	5.28773	5.19389	5.01702	0.267183	0.235652	1.13043	0.859906	0.439032
asnS	EG10094	GO:0005737	tRNA aminoacylation for protein translation|0006418||	asparaginyl tRNA synthetase	11978	17347	17052	7602	12661	13917	361.783	651.858	547.221	332.249	554.98	441.337	8.89202	9.07621	8.95192	8.86188	8.90805	8.68245	8.97338	8.81746	0.0939535	0.11918	1.11413	1.77957	0.153653
asnT	EG30020	.	.	tRNA-Asn	189	162	264	32	38	69	105.232	112.219	156.177	25.7816	30.7056	40.3365	6.65234	6.56329	7.10543	5.38781	4.95066	5.46196	6.77369	5.26681	0.290731	0.276293	2.84194	6.50745	0.00290371
asnU	EG30021	.	.	tRNA-Asn	1	0	4	1	0	0	0.556786	0	2.36631	0.805675	0	0	0.390063	0.129223	1.55863	0.627255	0.129223	0.129223	0.692637	0.295234	0.761224	0.287539	1.31714	0.845897	0.469323
asnV	EG30022	.	.	tRNA-Asn	18	6	6	12	3	5	10.0221	4.15628	3.54947	9.6681	2.42413	2.92294	2.49313	2.59554	2.47421	2.80158	2.38192	2.69408	2.52096	2.62586	0.065275	0.217988	-1.07542	-0.798473	0.497154
asnW	EG31120	.	.	tRNA-Asn	34	11	19	56	15	36	18.9307	7.61984	11.24	45.1178	12.1206	21.0451	3.65508	3.30358	3.82214	4.69163	4.13559	4.98938	3.5936	4.60553	0.26469	0.43336	-2.0166	-3.45157	0.035094
aspA	EG10095	GO:0005737	cellular amino acid metabolic process|0006520||	aspartate ammonia-lyase	38337	23440	27974	2397	3326	9638	1128.92	858.752	875.233	102.137	142.139	297.984	9.72804	9.60774	9.72917	7.54912	7.05676	8.16382	9.68832	7.5899	0.0697857	0.554656	4.28239	6.50156	0.0211159
aspC	EG10096	GO:0005737	cellular amino acid catabolic process|0009063||	aspartate aminotransferase, PLP-dependent	12233	13453	13719	6901	12306	18299	434.633	594.667	517.889	354.792	634.53	682.619	9.11073	8.99079	8.89357	8.96782	9.11824	9.25644	8.99836	9.11417	0.108779	0.144352	-1.08358	-1.1097	0.333702
aspS	EG10097	GO:0005737	tRNA aminoacylation for protein translation|0006418||	aspartyl-tRNA synthetase	8965	12494	13297	6336	11002	13910	213.965	370.988	337.187	218.816	381.075	348.563	8.20566	8.24315	8.20277	8.26256	8.3418	8.28758	8.21719	8.29731	0.0225282	0.0405035	-1.05711	-2.9942	0.0549144
aspT	EG30023	.	.	tRNA-Asp	0	14	16	2	21	49	0	9.57203	9.34233	1.59042	16.7485	28.2728	2.15434	2.20119	2.25603	3.16944	3.14895	3.94994	2.20385	3.42278	0.0508957	0.456653	-2.32773	-4.59484	0.0422332
aspU	EG30024	.	.	tRNA-Asp	3	1	5	7	1	24	1.64866	0.683716	2.91948	5.56648	0.797547	13.8479	1.31636	0.862316	1.88999	2.62838	1.13804	3.92273	1.35622	2.56305	0.514995	1.39349	-2.30829	-1.40701	0.26947
aspV	EG30025	.	.	tRNA-Asp	25	27	30	12	19	34	13.7389	18.4603	17.5169	9.54254	15.1534	19.6178	4.03244	3.91501	3.91954	3.9823	3.91279	4.36858	3.95567	4.08789	0.0665295	0.245559	-1.09598	-0.900183	0.452416
asr	EG12149	GO:0009268	response to pH|0009268||	acid shock-inducible periplasmic protein	125	76	127	140	91	99	17.118	12.9486	18.4787	27.7423	18.0855	14.2344	3.90624	3.69837	4.30551	4.57367	4.42939	4.30365	3.97004	4.43557	0.308555	0.135117	-1.38083	-2.39377	0.104603
astA	EG13998	GO:0009063	cellular amino acid catabolic process|0009063||	arginine succinyltransferase	33	13	18	22	15	13	1.3492	0.661256	0.781912	1.30154	0.890017	0.558041	0.86425	0.774415	0.862922	1.0305	1.15731	0.909919	0.833862	1.03258	0.051487	0.123707	-1.14767	-2.56863	0.0927638
astB	EG13996	GO:0009063	cellular amino acid catabolic process|0009063||	succinylarginine dihydrolase	64	30	58	67	29	32	2.01503	1.17514	1.94023	3.05245	1.32509	1.05782	1.20437	1.17256	1.58907	1.75546	1.54729	1.45593	1.322	1.58622	0.231836	0.153516	-1.20099	-1.6459	0.18587
astC	EG13999	GO:0009063	cellular amino acid catabolic process|0009063||	succinylornithine transaminase, PLP-dependent	55	45	53	54	27	26	1.90611	1.94028	1.95158	2.70802	1.35799	0.946064	1.24824	1.49983	1.54649	1.72907	1.51561	1.29151	1.43152	1.51206	0.160432	0.218801	-1.05742	-0.5142	0.636523
astD	EG13997	GO:0009063	cellular amino acid catabolic process|0009063||	succinylglutamic semialdehyde dehydrogenase	43	44	62	49	39	35	1.23027	1.56621	1.88473	2.02862	1.61936	1.05139	1.10047	1.18396	1.39627	1.60387	1.56399	1.27588	1.2269	1.48124	0.152503	0.178965	-1.19279	-1.87358	0.136071
astE	EG13995	GO:0009063	cellular amino acid catabolic process|0009063||	succinylglutamate desuccinylase	55	33	32	39	36	40	2.40182	1.7929	1.48474	2.46442	2.28153	1.834	1.48206	1.39592	1.33289	1.77307	1.90288	1.81481	1.40362	1.83025	0.074885	0.0662692	-1.34409	-7.38969	0.00189358
atoA	EG11670	GO:0019395	fatty acid oxidation|0019395||	acetyl-CoA:acetoacetyl-CoA transferase, beta subunit	5	11	6	9	5	3	0.325005	0.889567	0.414377	0.846516	0.471668	0.20474	0.386702	0.850659	0.44082	0.771426	0.675908	0.340303	0.559393	0.595879	0.25369	0.226429	-1.02561	-0.185842	0.861722
atoB	EG11672	GO:0019395	fatty acid oxidation|0019395||	acetyl-CoA acetyltransferase	75	56	74	81	30	48	2.67821	2.48792	2.80762	4.18543	1.55471	1.79964	1.54773	1.75552	1.93196	2.14983	1.67249	1.89277	1.74507	1.90503	0.192327	0.238903	-1.11726	-0.903356	0.419586
atoC	EG11668	GO:0005737	fatty acid oxidation|0019395||	fused response regulator of ato operon, in two-component system with AtoS: response regulator/sigma54 interaction protein	812	1425	1056	133	223	320	24.791	54.1276	34.2552	5.87573	9.88073	10.2577	4.8143	5.28862	4.79232	3.65839	3.39882	3.60171	4.96508	3.55297	0.280407	0.136477	2.66125	7.84285	0.00488448
atoD	EG11669	GO:0019395	fatty acid oxidation|0019395||	acetyl-CoA:acetoacetyl-CoA transferase, alpha subunit	107	31	51	60	39	53	6.82923	2.46159	3.45846	5.54129	3.61242	3.55161	2.30413	1.89467	2.24493	2.48227	2.54683	2.65496	2.14791	2.56135	0.221303	0.0872568	-1.33186	-3.01032	0.0683553
atoE	EG11671	GO:0009274	fatty acid oxidation|0019395||	short chain fatty acid transporter	37	33	43	29	32	33	1.18343	1.31317	1.46128	1.34218	1.48538	1.1082	1.08572	1.03674	1.16893	1.33547	1.41361	1.27982	1.09713	1.34297	0.0668323	0.067208	-1.18578	-4.49246	0.010886
atoS	EG11667	GO:0009274	fatty acid oxidation|0019395||	sensory histidine kinase in two-component regulatory system with AtoC	2072	1177	1266	2901	255	1186	47.9902	33.916	31.1545	97.226	8.57134	28.8409	4.78359	5.35137	5.36809	5.59013	3.96975	5.51144	5.16768	5.02377	0.332737	0.913659	1.1049	0.256345	0.817136
atpA	EG10098	GO:0009274	ATP synthesis coupled proton transport|0015986||	F1 sector of membrane-bound ATP synthase, alpha subunit	16127	20493	18149	4861	19991	28496	442.559	699.661	529.169	193.026	796.155	821.036	9.36429	9.05808	8.7401	8.65372	9.24964	9.28235	9.05416	9.0619	0.312114	0.353873	-1.00539	-0.0284432	0.978691
atpB	EG10099	GO:0009274	ATP synthesis coupled proton transport|0015986||	F0 sector of membrane-bound ATP synthase, subunit a	5478	12788	10170	2154	7542	9961	284.075	825.048	560.346	161.633	567.602	542.345	8.96219	9.21611	8.72031	8.51883	8.66484	8.73696	8.9662	8.64021	0.247927	0.111131	1.25353	2.07822	0.136648
atpC	EG10100	GO:0009274	ATP synthesis coupled proton transport|0015986||	F1 sector of membrane-bound ATP synthase, epsilon subunit	3240	3872	4370	1257	3876	5336	326.435	485.348	467.797	183.257	566.737	564.455	8.88119	8.50894	8.52865	8.38556	8.79429	8.94134	8.63959	8.70706	0.209461	0.287972	-1.04788	-0.328175	0.760715
atpD	EG10101	GO:0009274	ATP synthesis coupled proton transport|0015986||	F1 sector of membrane-bound ATP synthase, beta subunit	7648	11017	10404	2226	10640	13135	234.006	419.38	338.224	98.5545	472.462	421.959	8.51268	8.24023	7.9848	7.82533	8.44503	8.33636	8.2459	8.20224	0.263982	0.330906	1.03073	0.178655	0.867299
atpE	EG10102	GO:0009274	ATP synthesis coupled proton transport|0015986||	F0 sector of membrane-bound ATP synthase, subunit c	2922	5458	4462	1183	3776	5587	515.194	1197.26	835.88	301.819	966.202	1034.26	9.68721	9.81018	9.37654	9.26234	9.52473	9.51872	9.62465	9.43526	0.223488	0.149786	1.14027	1.21922	0.2986
atpF	EG10103	GO:0009274	ATP synthesis coupled proton transport|0015986||	F0 sector of membrane-bound ATP synthase, subunit b	6442	8445	7536	2412	7455	12211	578.764	943.942	719.359	313.567	972.017	1151.84	9.70014	9.55637	9.16673	9.20334	9.60656	9.73526	9.47441	9.51505	0.275985	0.277513	-1.02857	-0.179857	0.866009
atpG	EG10104	GO:0009274	ATP synthesis coupled proton transport|0015986||	F1 sector of membrane-bound ATP synthase, gamma subunit	3644	5002	4660	1054	5708	8209	178.47	304.787	242.492	74.6965	405.712	422.123	8.21705	7.71671	7.49192	7.46902	8.21113	8.30681	7.80856	7.99565	0.371188	0.458583	-1.13847	-0.549261	0.613245
atpH	EG10105	GO:0009274	ATP synthesis coupled proton transport|0015986||	F1 sector of membrane-bound ATP synthase, delta subunit	3027	3655	3012	961	3371	4620	239.868	360.34	253.594	110.193	387.672	384.382	8.36979	8.09673	7.69806	7.72549	8.2741	8.34395	8.05486	8.11451	0.337819	0.338708	-1.04222	-0.215988	0.839565
atpI	EG10106	GO:0009274	ATP synthesis coupled proton transport|0015986||	ATP synthase, membrane-bound accessory factor	1217	2308	1816	341	1356	1447	135.166	318.917	214.297	54.8028	218.566	168.735	7.7007	7.84511	7.35217	6.94976	7.35217	7.05173	7.63266	7.11789	0.253415	0.209205	1.42877	2.71327	0.0554239
avtA	EG10107	GO:0006523	alanine biosynthetic process|0006523||	valine-pyruvate aminotransferase; transaminase C; alanine-valine transaminase	1830	6572	5811	2488	4670	4525	61.7526	275.91	208.343	121.486	228.7	160.319	6.92576	7.63288	7.32956	7.6326	7.434	7.00654	7.29607	7.35771	0.354746	0.319927	-1.04366	-0.22352	0.834192
azoR	EG12695	.	.	NADH-azoreductase, FMN-dependent	492	687	808	453	670	603	34.3553	59.683	59.9466	45.7719	67.8968	44.2087	5.46856	5.5814	5.72779	5.86689	5.9021	5.51216	5.59258	5.76038	0.129978	0.215687	-1.12334	-1.15412	0.325488
azuC	EG14468	.	.	acid-inducible small membrane-associated protein	188	32	46	117	75	101	91.4408	19.3641	23.7719	82.3455	52.9407	51.5781	5.60999	4.65714	5.00678	5.60764	6.05916	6.21356	5.09131	5.96012	0.482017	0.314869	-1.82616	-2.61371	0.0689187
bacA	EG11665	GO:0009274	response to drug|0042493||	undecaprenyl pyrophosphate phosphatase	595	491	522	414	431	505	30.63	31.4468	28.5512	30.8391	32.1998	27.295	4.88	4.83039	4.82824	5.04762	5.06062	5.02231	4.84621	5.04352	0.0292811	0.019486	-1.14656	-9.71632	0.00121128
baeR	EG11618	GO:0005737	transcription|0006350||	response regulator in two-component regulatory system with BaeS	694	700	747	404	588	691	40.6184	50.9714	46.4524	34.215	49.9443	42.4622	5.50188	5.43336	5.43529	5.46458	5.54944	5.5102	5.45684	5.50807	0.0390134	0.0424698	-1.03615	-1.53868	0.199214
baeS	EG11617	GO:0009274	protein modification process|0006464||	sensory histidine kinase in two-component regulatory system with BaeR	115	193	210	136	148	182	3.46603	7.23697	6.72478	5.93124	6.47354	5.75927	2.38162	2.63301	2.64345	3.13356	2.92491	2.93526	2.55269	2.99791	0.148247	0.117587	-1.36152	-4.07537	0.0167773
bamA	EG12676	GO:0009274	.	BamABCDE complex OM biogenesis outer membrane pore-forming assembly factor	14662	15429	16277	9063	14079	17481	255.007	333.859	300.786	228.088	355.367	319.218	8.24363	8.18241	8.1491	8.17671	8.32822	8.22775	8.19171	8.24423	0.0479442	0.0770867	-1.03707	-1.00193	0.383226
bamB	EG14208	GO:0006464	protein modification process|0006464||	BamABCDE complex OM biogenesis lipoprotein	3660	5251	5469	3031	4820	4565	131.362	234.474	208.555	157.415	251.062	172.024	7.42313	7.58357	7.56012	7.67269	7.77766	7.33807	7.52228	7.59614	0.0866557	0.229574	-1.05253	-0.521381	0.643807
bamC	EG10658	GO:0009274	.	BamABCDE complex OM biogenesis lipoprotein	3745	6302	6040	2444	4769	5313	153.113	320.557	262.375	144.589	282.966	228.067	7.78539	7.97952	7.82128	7.81267	7.86573	7.69619	7.86206	7.79153	0.103289	0.0867206	1.0501	0.905835	0.417682
bamD	EG14222	.	.	BamABCDE complex OM biogenesis lipoprotein	6828	10240	10836	3056	7923	10230	391.506	730.483	660.143	253.554	659.296	615.86	9.18293	9.21038	9.06384	8.85153	9.01463	9.03187	9.15238	8.96601	0.0779004	0.0995176	1.1379	2.5542	0.0665504
bamE	EG10952	GO:0009274	.	lipoprotein component of BamABCDE OM biogenesis complex	4426	2867	3366	1833	2370	4946	547.63	441.335	442.5	328.178	425.569	642.526	9.05969	8.6612	8.72896	8.64167	8.6576	9.32824	8.81662	8.87584	0.213216	0.391873	-1.0419	-0.229921	0.832543
barA	EG11367	GO:0009274	protein modification process|0006464||	hybrid sensory histidine kinase, in two-component regulatory system with UvrY	1892	1871	1617	754	1410	1794	29.0393	35.7276	26.3693	16.7459	31.4072	28.91	4.97553	4.88864	4.57103	4.66651	4.8829	4.96878	4.81173	4.83939	0.212932	0.15576	-1.01936	-0.181616	0.865482
basR	EG11615	GO:0005737	transcription|0006350||	response regulator in two-component regulatory system with BasS	219	449	502	96	155	189	13.8522	35.3335	33.7368	8.78655	14.2283	12.5516	4.24805	4.64799	4.69367	4.10507	3.751	3.79774	4.5299	3.8846	0.245157	0.192354	1.56406	3.5868	0.0252626
basS	EG11614	GO:0009274	protein modification process|0006464||	sensory histidine kinase in two-component regulatory system with BasR	369	507	525	190	264	266	14.299	24.4429	21.6154	10.6538	14.8467	10.8224	4.02597	4.27778	4.23627	4.04888	3.92624	3.76037	4.18001	3.91183	0.135002	0.144792	1.20429	2.34636	0.0791469
bax	EG11360	.	.	putative glucosaminidase	5491	5035	5414	2433	4451	3857	281.643	321.301	295.046	180.577	331.322	207.711	8.23416	8.15094	8.13659	7.86764	8.23342	7.70489	8.1739	7.93531	0.0526832	0.270687	1.17983	1.49851	0.264279
bcp	EG10108	GO:0005737	xenobiotic metabolic process|0006805||	peroxiredoxin; thiol peroxidase, thioredoxin-dependent	2294	4190	4160	1750	2685	3283	206.098	468.339	397.098	227.505	350.083	309.68	8.19771	8.54189	8.37083	8.3456	8.21273	8.10769	8.37014	8.22201	0.17209	0.119225	1.10814	1.22555	0.295204
bcr	EG11419	GO:0009274	response to drug|0042493||	bicyclomycin/cysteine/sulfonamide efflux transporter	1254	1895	1852	969	1407	1378	44.5541	83.7653	69.9125	49.8179	72.5487	51.4044	5.8264	6.0988	5.95803	6.04874	5.9959	5.75206	5.96107	5.93224	0.136226	0.158257	1.02019	0.239212	0.822945
bcsA	EG12260	.	.	cellulose synthase, catalytic subunit	140	155	165	120	116	151	2.26201	3.11575	2.83253	2.80556	2.72001	2.56156	1.68866	1.78106	1.74199	2.09523	1.99685	2.08939	1.73724	2.06049	0.0463824	0.0551891	-1.25115	-7.76638	0.00166819
bcsB	EG12259	.	.	regulator of cellulose synthase, cyclic di-GMP binding	119	149	139	102	135	152	2.15195	3.35226	2.6707	2.66906	3.54295	2.88596	1.72378	1.82389	1.65886	2.14594	2.20943	2.1336	1.73551	2.16299	0.0831361	0.0406874	-1.34488	-7.99947	0.00457157
bcsC	EG12257	.	.	cellulose synthase subunit	591	751	1026	700	596	568	7.19878	11.3809	13.2783	12.3379	10.5357	7.26409	3.04349	3.31166	3.64569	3.8712	3.56264	3.29639	3.33361	3.57674	0.301702	0.287667	-1.18356	-1.01019	0.369667
bcsE	EG12263	.	.	cellulose production protein	5355	4456	5219	2534	3082	4154	144.148	149.231	149.266	98.7024	120.4	117.402	7.16023	7.07222	7.17175	6.88399	6.83588	6.95042	7.13474	6.8901	0.054442	0.057514	1.1848	5.35043	0.00593408
bcsF	EG12264	.	.	DUF2636 family cellulose production small membrane protein	43	50	58	38	35	56	9.47695	13.7099	13.5816	12.1187	11.1947	12.9583	3.40098	3.53862	3.64775	3.97548	3.6062	3.96858	3.52912	3.85009	0.123657	0.211238	-1.24917	-2.27124	0.101579
bcsG	EG12265	.	.	DUF3260 family cellulose production inner membrane protein	1048	1472	1572	793	930	1085	26.3969	46.1281	42.0697	28.9026	33.9955	28.6935	4.96945	5.23277	5.25013	5.24007	4.99502	4.96637	5.15079	5.06715	0.15728	0.150431	1.05968	0.665581	0.542164
bcsQ	EG12261	.	.	.	182	144	167	130	78	80	10.2277	10.0678	9.97119	10.5711	6.36132	4.72017	3.08043	3.32785	3.41335	3.46114	3.18654	2.97384	3.27388	3.20717	0.172899	0.244302	1.04732	0.386043	0.721169
bcsZ	EG12258	GO:0005576	carbohydrate catabolic process|0016052||	endo-1,4-D-glucanase	65	44	49	33	40	52	2.48466	2.09253	1.9901	1.82532	2.21901	2.08698	1.63649	1.46733	1.46051	1.63716	1.79361	1.84554	1.52144	1.75877	0.0996902	0.108469	-1.17881	-2.79024	0.049695
bdcA	EG12528	.	.	c-di-GMP-binding biofilm dispersal mediator protein	72	76	108	52	75	64	4.26713	5.60379	6.80066	4.45942	6.45075	3.9824	2.43224	2.40737	2.69198	2.79269	2.92603	2.50294	2.51053	2.74055	0.157632	0.216312	-1.17285	-1.48853	0.217291
bdcR	EG12529	.	.	transcriptional repressor for divergent bdcA	266	374	382	184	239	262	18.9495	33.1476	28.9136	18.9673	24.7092	19.5965	4.48653	4.74037	4.68879	4.73091	4.58211	4.46264	4.63856	4.59189	0.134171	0.134405	1.03288	0.425712	0.692224
bdm	EG14301	.	.	biofilm-dependent modulation protein	616	30	43	1334	43	111	120.678	7.31197	8.95036	378.16	12.2254	22.8314	4.63024	4.13834	4.43211	5.8027	5.0214	5.96033	4.40023	5.59481	0.247498	0.502805	-2.28878	-3.69201	0.0361646
beeE	EG14253	.	.	.	7	2	8	2	0	4	0.718956	0.255564	0.873008	0.297239	0	0.431346	0.560351	0.330713	0.827156	0.407262	0.0689151	0.687662	0.57274	0.387946	0.248454	0.309825	1.13665	0.805941	0.467451
bepA	EG14199	.	.	OM protein maintenance and assembly metalloprotease and chaperone, periplasmic	1476	2207	2648	1177	1857	2104	42.6626	79.3648	81.321	49.2276	77.8965	63.851	5.87631	5.97088	6.14209	6.12293	6.04282	5.94805	5.99643	6.03793	0.13472	0.0875426	-1.02919	-0.447479	0.681281
betA	EG10109	GO:0009274	betaine biosynthetic process|0006578||	choline dehydrogenase, a flavoprotein	49	116	158	137	198	108	1.24086	3.65467	4.25115	5.02016	7.27673	2.87151	1.5854	1.84726	2.06545	2.8429	3.00541	2.07432	1.8327	2.64088	0.240355	0.497333	-1.75099	-2.53417	0.0884193
betB	EG10110	GO:0006578	betaine biosynthetic process|0006578||	betaine aldehyde dehydrogenase, NAD-dependent	90	196	313	240	278	149	2.58548	7.00519	9.5536	9.97659	11.5902	4.49414	2.23572	2.59788	3.07838	3.65679	3.5794	2.62274	2.63732	3.28631	0.422714	0.575969	-1.56807	-1.57337	0.197043
betI	EG10111	GO:0006350	transcription|0006350||	choline-inducible betIBA-betT divergent operon transcriptional repressor	63	160	199	128	171	92	4.53383	14.3255	15.216	13.3293	17.8594	6.95142	2.91069	3.4638	3.68404	4.17815	4.06781	3.09321	3.35284	3.77972	0.398433	0.597093	-1.34432	-1.03002	0.369081
betT	EG10112	GO:0009274	betaine biosynthetic process|0006578||	choline transporter of high affinity	281	403	555	399	481	250	5.84597	10.4309	12.2678	12.0114	14.5225	5.46075	2.87642	3.16603	3.48094	3.87091	3.90365	2.95507	3.17446	3.57654	0.302345	0.538462	-1.32141	-1.12774	0.338005
bfd	EG11181	GO:0005737	iron ion transport|0006826||	bacterioferritin-associated ferredoxin	2417	1428	1690	1245	1372	1770	524.498	385.532	389.653	390.938	432.083	403.275	8.81866	8.57532	8.63546	8.6227	8.78145	8.76404	8.67648	8.72273	0.126753	0.0870621	-1.03258	-0.520926	0.633253
bfr	EG10113	GO:0005737	iron ion transport|0006826||	bacterioferritin, iron storage and detoxification protein	2625	1760	2052	1335	1143	1325	232.869	194.25	193.413	171.371	147.155	123.413	7.5816	7.58861	7.66879	7.34675	7.25951	7.15839	7.613	7.25488	0.0484446	0.0942654	1.28175	5.8525	0.0100603
bglA	EG13079	GO:0016052	carbohydrate catabolic process|0016052||	6-phospho-beta-glucosidase A	3105	3260	3459	2303	3112	4565	91.2432	119.185	107.998	97.9276	132.716	140.845	6.74295	6.70237	6.66473	6.92613	6.89215	7.09866	6.70335	6.97231	0.0391201	0.110733	-1.20494	-3.96672	0.0399838
bglB	EG10114	GO:0016052	carbohydrate catabolic process|0016052||	cryptic phospho-beta-glucosidase B	72	33	37	37	26	23	2.15621	1.22953	1.17729	1.60337	1.13	0.723184	1.22524	1.16928	1.18046	1.23469	1.3346	1.13309	1.19166	1.23412	0.0296137	0.100758	-1.02987	-0.700347	0.546779
bglF	EG10115	GO:0009274	carbohydrate catabolic process|0016052||	fused beta-glucoside-specific PTS enzymes: IIA component/IIB component/IIC component	550	428	480	173	387	456	12.3928	11.9982	11.4914	5.64058	12.655	10.7878	3.701	3.31047	3.34219	3.28344	3.67674	3.70183	3.45122	3.554	0.216897	0.234656	-1.07385	-0.557145	0.607304
bglG	EG10116	GO:0005737	carbohydrate catabolic process|0016052||	transcriptional antiterminator of the bgl operon	35	32	21	6	7	5	1.76947	2.01276	1.12803	0.438934	0.513594	0.265404	1.15463	1.39499	1.01769	0.640869	0.715645	0.46272	1.1891	0.606412	0.190998	0.129936	1.49764	4.36893	0.0157907
bglH	EG11364	GO:0009274	.	carbohydrate-specific outer membrane porin, cryptic	134	39	44	35	35	42	3.50668	1.26976	1.2234	1.32535	1.32925	1.15399	1.6002	1.1815	1.21159	1.1482	1.50809	1.48102	1.3311	1.3791	0.233537	0.200426	-1.03383	-0.27018	0.800681
bglJ	EG12594	GO:0005737	carbohydrate catabolic process|0016052||	bgl operon transcriptional activator	783	965	1053	281	939	775	48.869	74.9315	69.8272	25.3776	85.0517	50.7849	6.03355	5.83159	5.8345	5.56389	6.1023	5.5991	5.89988	5.7551	0.115773	0.301204	1.10556	0.777129	0.502071
bglX	EG12013	GO:0042597	carbohydrate catabolic process|0016052||	beta-D-glucoside glucohydrolase, periplasmic	1821	2319	2471	888	1534	1752	33.5322	53.1273	48.3447	23.6612	40.9942	33.8725	5.35064	5.39158	5.39953	5.196	5.22494	5.15634	5.38058	5.19243	0.0262333	0.0344433	1.13931	7.52722	0.00217895
bhsA	EG13436	.	.	biofilm, cell surface and signaling protein	1987	124	127	774	372	805	325.897	25.3028	22.1314	183.694	88.5463	138.624	6.79191	5.30385	5.2484	6.23759	7.01575	7.72527	5.78139	6.99287	0.875577	0.744105	-2.31575	-1.82615	0.14372
bioA	EG10117	GO:0009102	biotin biosynthetic process|0009102||	7,8-diaminopelargonic acid synthase, PLP-dependent	68	786	2037	2588	1650	2806	2.2306	32.0774	70.9949	122.842	78.5492	96.6409	3.48632	4.18912	5.58837	7.14419	5.71501	6.2033	4.42127	6.35417	1.07008	0.72644	-3.8182	-2.5885	0.0690474
bioB	EG10118	GO:0009102	biotin biosynthetic process|0009102||	biotin synthase	43	687	2093	3013	1497	2596	1.74791	34.7434	90.395	177.224	88.3117	110.794	3.44539	4.28733	5.93376	7.53537	5.84155	6.35908	4.55549	6.57867	1.26567	0.867997	-4.06477	-2.28332	0.0931018
bioC	EG10119	GO:0009102	biotin biosynthetic process|0009102||	malonyl-ACP O-methyltransferase, SAM-dependent	26	140	352	474	307	493	1.4553	9.74929	20.9337	38.391	24.9381	28.9726	2.4532	2.78384	3.98818	5.3803	4.37463	4.76891	3.07507	4.84128	0.807871	0.506722	-3.40158	-3.20788	0.0417678
bioD	EG10120	GO:0009102	biotin biosynthetic process|0009102||	dethiobiotin synthetase	28	114	268	367	303	499	1.74755	8.85201	17.7718	33.1444	27.4448	32.6989	2.54033	2.69166	3.73819	5.25512	4.48335	4.92778	2.99006	4.88875	0.652302	0.387364	-3.72875	-4.33486	0.0191389
bioF	EG10121	GO:0009102	biotin biosynthetic process|0009102||	8-amino-7-oxononanoate synthase	16	395	1177	1872	776	1205	0.586192	18.0045	45.8163	99.2424	41.2598	46.3519	2.56154	3.46481	5.02102	6.59174	4.91719	5.27603	3.68245	5.59499	1.2441	0.881664	-3.7647	-2.17243	0.103037
bioH	EG10122	GO:0009102	biotin biosynthetic process|0009102||	pimeloyl-ACP methyl ester carboxylesterase	177	243	243	143	213	227	9.7145	16.5928	14.1703	11.3568	16.9657	13.0808	3.56063	3.73717	3.63343	4.06073	4.05018	3.90174	3.64374	4.00422	0.0887189	0.088905	-1.28385	-4.97107	0.00764577
birA	EG10123	GO:0005737	biotin biosynthetic process|0009102||	bifunctional biotin-[acetylCoA carboxylase] holoenzyme synthetase/ DNA-binding transcriptional repressor, bio-5'-AMP-binding	1006	843	798	712	602	935	44.0679	45.9428	37.1408	45.1311	38.2707	43.0029	5.37531	5.39893	5.26583	5.52078	5.34493	5.64448	5.34669	5.5034	0.0710147	0.150531	-1.11474	-1.63076	0.206235
bisC	EG10124	GO:0009102	biotin biosynthetic process|0009102||	biotin sulfoxide reductase	994	1401	1570	1199	1298	1374	18.0213	31.6012	30.243	31.4552	34.1524	26.1546	4.49426	4.6974	4.7933	5.181	5.02511	4.84514	4.66165	5.01708	0.152693	0.168078	-1.27937	-2.71105	0.0540061
blc	EG12474	GO:0009274	.	outer membrane lipoprotein cell division and growth lipocalin	308	704	1123	439	299	186	24.4068	69.4062	94.5506	50.3381	34.3856	15.4751	4.92828	5.82605	6.37244	5.84282	5.05565	4.28898	5.70892	5.06248	0.729166	0.776946	1.5653	1.05082	0.352855
blr	EG14389	.	.	beta-lactam resistance membrane protein; divisome-associated protein	1147	374	415	92	394	792	385.207	156.267	148.082	44.7086	192.032	279.266	8.31221	7.02991	7.03744	6.45686	7.422	8.08714	7.45985	7.322	0.738169	0.819726	1.10026	0.216448	0.839339
bluF	EG13887	.	.	anti-repressor for YcgE, blue light-responsive; FAD-binding; inactive c-di-GMP phosphodiesterase-like EAL domain protein	2926	3610	3122	2345	1806	2588	102.158	156.809	115.813	118.471	91.5087	94.869	6.70828	7.16422	6.85806	6.95569	6.50784	6.70692	6.91019	6.72349	0.232399	0.224383	1.13816	1.00104	0.373521
bluR	EG13886	GO:0006350	transcription|0006350||	repressor of blue light-responsive genes	3374	2584	3071	2491	2133	3220	195.045	185.844	188.623	208.37	178.948	195.437	7.54666	7.47167	7.59364	7.65577	7.50137	7.72079	7.53732	7.62597	0.0615183	0.112704	-1.06337	-1.19583	0.315294
bolA	EG10125	GO:0009274	response to osmotic stress|0006970||	stationary-phase morphogene, transcriptional repressor for mreB; also regulator for dacA, dacC, and ampC	4844	5127	7620	6755	2379	2465	644.583	848.795	1077.34	1300.68	459.425	344.392	9.0821	9.85706	10.3035	9.98229	9.02357	8.69922	9.74754	9.23503	0.618001	0.667159	1.42653	0.976127	0.384573
borD	EG13637	.	.	DLP12 prophage; putative lipoprotein	223	444	254	26	281	600	32.0966	79.5065	38.8429	5.41501	58.6957	90.6707	5.90724	5.52922	4.60762	4.49081	5.20372	5.9917	5.34803	5.22874	0.66849	0.750759	1.08619	0.205524	0.847326
brnQ	EG12168	GO:0009274	leucine biosynthetic process|0009098||	branched-chain amino acid transport system 2 carrier protein; LIV-II transport system for Ile, Leu, and Val	5727	3701	5213	2735	4628	3097	183.592	147.609	177.558	126.869	215.311	104.239	7.4431	7.10169	7.45396	7.16153	7.68115	6.88117	7.33292	7.24128	0.200325	0.405909	1.06557	0.350626	0.749635
bsmA	EG12489	.	.	bioflm peroxide resistance protein	1243	2508	3174	216	269	329	159.389	400.111	432.433	40.0787	50.0594	44.294	7.54784	8.22235	8.37131	6.24626	5.55375	5.56652	8.04717	5.78884	0.438795	0.396184	4.78435	6.61639	0.00280565
bssR	EG13479	.	.	repressor of biofilm formation by indole transport regulation	91419	12278	20408	6729	15285	24287	10074.1	1683.31	2389.43	1072.98	2444.45	2809.99	12.2136	10.9036	11.5554	10.4181	11.1436	11.4283	11.5575	10.9967	0.655028	0.520866	1.47516	1.16082	0.313295
bssS	EG14335	.	.	biofilm regulator	32525	3785	5490	10680	3296	5582	5397.33	781.434	967.961	2564.51	793.769	972.551	10.7118	10.2269	10.5948	10.3889	10.2187	10.488	10.5112	10.3652	0.253036	0.136217	1.10646	0.879679	0.442467
btuB	EG10126	GO:0009274	.	vitamin B12/cobalamin outer membrane transporter	2270	2427	2342	943	1383	1863	52.0632	69.2533	57.0711	31.296	46.0334	44.8621	5.81754	5.85675	5.67817	5.45538	5.43693	5.58223	5.78415	5.49151	0.0938556	0.0790988	1.22488	4.1295	0.0153665
btuC	EG10127	GO:0009274	.	vitamin B12 ABC transporter permease	414	451	567	250	399	475	17.858	24.2033	25.986	15.6043	24.9776	21.5123	4.40613	4.30667	4.5126	4.53334	4.5686	4.54956	4.40847	4.5505	0.102984	0.0176503	-1.10346	-2.35448	0.135753
btuD	EG10128	GO:0005737	.	vitamin B12 ABC transporter ATPase	309	1002	1076	288	680	461	17.4341	70.3353	64.5025	23.5128	55.6794	27.3088	4.95614	5.57558	5.57058	5.49632	5.38785	4.66059	5.36743	5.18158	0.356197	0.454445	1.13748	0.557485	0.608517
btuE	EG10129	GO:0042597	.	glutathione peroxidase	495	1241	1445	657	909	678	37.9461	118.359	117.694	72.8786	101.128	54.5699	5.91829	6.53738	6.63456	6.64841	6.38581	5.7295	6.36341	6.25457	0.388538	0.473305	1.07836	0.307843	0.774119
btuF	EG12334	GO:0042597	.	vitamin B12 ABC transporter periplasmic binding protein	254	315	283	160	277	229	13.4185	20.7035	15.8847	12.231	21.2371	12.7018	3.94003	4.09706	3.85729	4.15818	4.3535	3.92537	3.96479	4.14568	0.121789	0.21434	-1.13358	-1.27093	0.289015
btuR	EG10130	GO:0005737	.	cob(I)yrinic acid a,c-diamide adenosyltransferase	354	472	533	309	346	561	25.3465	42.0457	40.5476	32.0143	35.9531	42.1734	4.97701	5.07514	5.17023	5.37204	5.05504	5.442	5.07413	5.28969	0.096616	0.206208	-1.16116	-1.63959	0.204774
cadA	EG10131	GO:0005737	cellular amino acid catabolic process|0009063||	lysine decarboxylase, acid-inducible	187	169	167	150	107	131	3.68391	4.14209	3.49549	4.27593	3.05912	2.70957	1.99973	2.21068	2.06787	2.39831	2.21329	2.24048	2.09276	2.28403	0.107654	0.0998999	-1.14176	-2.25568	0.0874684
cadB	EG10132	GO:0009274	lysine biosynthetic process via diaminopimelate|0009089||	putative lysine/cadaverine transporter	50	22	17	27	14	30	1.58486	0.867577	0.572524	1.23839	0.644012	0.998396	0.978227	0.932941	0.714887	1.01047	0.959178	1.28567	0.875351	1.08511	0.140799	0.175578	-1.15649	-1.61426	0.185108
cadC	EG10133	GO:0005737	cellular amino acid catabolic process|0009063||	cadBA operon transcriptional activator	1209	410	390	308	418	1296	33.2422	14.0253	11.3934	12.2542	16.6796	37.4136	4.6998	3.79099	3.61275	3.92071	4.2704	5.39354	4.03451	4.52822	0.583009	0.769519	-1.40805	-0.885736	0.429201
caiA	EG11560	GO:0005737	glyoxylate cycle|0006097||	crotonobetaine reductase subunit II, FAD-binding	360	357	391	87	235	202	13.3278	16.4433	15.38	4.66065	12.6261	7.85178	3.87248	3.6907	3.7171	3.21097	3.62099	3.25322	3.76009	3.36173	0.0982249	0.225523	1.31801	2.805	0.0752283
caiB	EG11559	GO:0005737	carnitine catabolic process|0042413||	crotonobetainyl CoA:carnitine CoA transferase	140	162	126	50	105	77	4.86387	7.0022	4.65103	2.5136	5.29406	2.80871	2.51016	2.59678	2.22479	2.24502	2.6551	2.13025	2.44391	2.34346	0.194641	0.275927	1.07211	0.515262	0.636412
caiC	EG11558	GO:0009274	amine catabolic process|0009310||	putative crotonobetaine/carnitine-CoA ligase	185	201	160	72	181	168	5.03758	6.80945	4.62908	2.83697	7.15278	4.80309	2.65561	2.53887	2.2065	2.45823	2.94555	2.67208	2.46699	2.69195	0.233022	0.24427	-1.16875	-1.15419	0.312818
caiD	EG11557	GO:0009310	amine catabolic process|0009310||	carnitinyl-CoA dehydratase	38	28	40	18	13	22	2.0458	1.87544	2.28804	1.40224	1.01571	1.24355	1.40168	1.35316	1.53738	1.33681	1.18854	1.40907	1.43074	1.31147	0.0954852	0.112426	1.08618	1.40052	0.235722
caiE	EG12608	GO:0009310	amine catabolic process|0009310||	stimulator of CaiD and CaiB enzyme activities	85	46	45	14	34	51	6.08601	4.09767	3.42334	1.45049	3.53296	3.83394	2.55466	2.03579	1.90125	1.72861	2.22634	2.47235	2.1639	2.14244	0.345029	0.378905	1.01499	0.0725526	0.945674
caiF	EG13451	GO:0005737	amine catabolic process|0009310||	cai operon transcriptional activator	1973	772	543	137	289	545	210.831	102.633	61.6496	21.1836	44.8177	61.1455	7.06118	6.64109	5.95714	5.13603	5.50745	6.14799	6.55313	5.59716	0.557252	0.51191	1.93989	2.18821	0.0943672
caiT	EG11561	GO:0009274	carbohydrate catabolic process|0016052||	putative transporter	62	39	44	34	28	25	1.73173	1.35525	1.30577	1.37417	1.13499	0.733146	1.16423	1.15014	1.18148	1.19812	1.27663	1.07922	1.16529	1.18466	0.0156981	0.0993957	-1.01352	-0.333405	0.769198
can	EG12319	.	.	carbonic anhydrase	3234	4607	5184	6003	5443	5840	206.409	365.823	351.542	554.406	504.164	391.347	8.11021	8.32579	8.37408	8.98198	8.88292	8.59986	8.27002	8.82158	0.140494	0.198307	-1.46567	-3.93089	0.0208531
carA	EG10134	GO:0006526	arginine biosynthetic process|0006526||	carbamoyl phosphate synthetase small subunit, glutamine amidotransferase	175	381	181	150	1967	3433	6.44495	17.4571	7.08246	7.99364	105.131	132.745	4.04085	3.44116	2.48759	4.6797	5.82314	6.24851	3.3232	5.58378	0.783318	0.811331	-4.79185	-3.47188	0.0255906
carB	EG10135	GO:0006526	arginine biosynthetic process|0006526||	carbamoyl-phosphate synthase large subunit	417	498	636	392	4141	7012	5.47661	8.13712	8.87477	7.44962	78.9273	96.6895	3.69919	2.59306	2.73516	4.41274	5.4874	5.89384	3.00914	5.26466	0.601813	0.76526	-4.77508	-4.01282	0.0177533
casA	EG13119	.	.	CRISP RNA (crRNA) containing Cascade antiviral complex protein	255	139	115	82	98	106	7.15076	4.84945	3.42637	3.32735	3.98827	3.1209	2.54718	2.40824	2.09009	2.21761	2.5326	2.40824	2.3485	2.38615	0.234328	0.158651	-1.02644	-0.230441	0.830526
casB	EG13118	.	.	CRISP RNA (crRNA) containing Cascade antiviral complex protein	92	68	70	31	42	58	8.06013	7.41188	6.51593	3.92996	5.3401	5.33511	2.93671	2.76543	2.70612	2.64787	2.77159	2.94135	2.80275	2.78694	0.119744	0.147342	1.01102	0.144253	0.892554
casC	EG13117	.	.	CRISP RNA (crRNA) containing Cascade antiviral complex protein	413	230	231	109	153	132	16.004	11.0885	9.51076	6.11191	8.60431	5.37049	3.65036	3.42738	3.30194	3.06407	3.4784	3.08737	3.4599	3.20995	0.17647	0.23278	1.18916	1.48206	0.217474
casD	EG13116	.	.	CRISP RNA (crRNA) containing Cascade antiviral complex protein	275	152	175	112	108	127	17.2397	11.8551	11.6563	10.1599	9.82578	8.35916	3.7694	3.53865	3.61941	3.55696	3.66836	3.64686	3.64249	3.62406	0.117095	0.0590937	1.01286	0.24335	0.823639
casE	EG13115	.	.	CRISPR RNA precursor cleavage enzyme; CRISP RNA (crRNA) containing Cascade antiviral complex protein	308	152	183	161	127	158	21.7221	13.337	13.7128	16.4304	12.9987	11.6995	4.03722	3.78544	3.93084	3.99968	4.02464	4.08933	3.91783	4.03788	0.126391	0.0462695	-1.08677	-1.54483	0.236462
cbdA	EG11380	GO:0019866	.	cytochrome bd-II oxidase, subunit I	243	433	597	253	1260	563	6.65548	14.7546	17.3729	10.0269	50.0829	16.1898	3.56423	3.39001	3.6863	4.36054	5.136	3.94641	3.54684	4.48099	0.148908	0.603872	-1.91075	-2.60142	0.108147
cbdB	EG11379	GO:0009274	.	cytochrome bd-II oxidase, subunit II	176	301	455	224	777	449	6.55019	13.9371	17.9919	12.0632	41.967	17.5448	3.4998	3.3335	3.78751	4.47051	5.0039	4.08227	3.54027	4.51889	0.229695	0.462721	-1.97058	-3.28114	0.0480079
cbdX	EG11114	.	.	putative cytochrome bd-II oxidase subunit	6	14	13	8	22	10	2.73005	7.92523	6.28472	5.26721	14.5274	4.77727	2.35637	2.65342	2.46773	3.21605	3.65137	2.5903	2.49251	3.15257	0.150063	0.533374	-1.58016	-2.06336	0.157545
cbeA	EG13388	.	.	CP4-44 prophage; cytoskeleton bundling-enhancing factor A; CbtA antitoxin	37	39	50	36	28	37	4.24304	5.56423	6.09213	5.97379	4.65993	4.4549	2.33204	2.47068	2.66444	2.93681	2.64594	2.74367	2.48905	2.77548	0.166963	0.148018	-1.21961	-2.2234	0.0912396
cbl	EG14264	GO:0005737	cysteine biosynthetic process|0019344||	ssuEADCB/tauABCD operon transcriptional activator	1711	793	722	274	655	745	76.1327	43.8995	34.1336	17.6418	42.2969	34.8048	5.88635	5.27349	5.05219	4.74316	5.46736	5.36067	5.40401	5.1904	0.432126	0.390974	1.15959	0.634895	0.560321
cbpA	EG12193	GO:0005737	protein folding|0006457||	DnaK co-chaperone; curved DNA-binding protein	2664	5665	9510	3093	8295	5861	122.399	323.823	464.244	205.633	553.1	282.732	7.86828	7.90822	8.44741	8.41581	8.67194	7.83511	8.07464	8.30762	0.32345	0.428777	-1.17526	-0.751342	0.497179
cbpM	EG12194	.	.	modulator of CbpA co-chaperone	469	1061	1807	646	1238	650	64.8564	182.541	265.499	129.266	248.454	94.3745	6.79386	7.11244	7.76861	7.57845	7.6148	6.4431	7.22497	7.21212	0.497027	0.666237	1.00895	0.0267833	0.980014
cbrA	EG11714	.	.	colicin M resistance protein; FAD-binding protein, putative oxidoreductase	37	69	79	35	43	29	1.47012	3.41088	3.33506	2.0123	2.47951	1.20979	1.44236	1.79753	1.82533	1.86883	1.82803	1.29286	1.68841	1.66324	0.213538	0.321406	1.0176	0.11297	0.916268
cbrB	EG11726	.	.	PRK09823 family inner membrane protein, creBC regulon	347	284	312	180	188	282	31.3751	31.9477	29.9733	23.5505	24.6694	26.7711	4.90931	4.81866	4.88041	4.82414	4.71978	4.96263	4.86946	4.83552	0.0463085	0.121826	1.02381	0.451108	0.68725
cbrC	EG11727	.	.	UPF0167 family protein	489	326	412	309	196	307	35.1911	29.1882	31.5025	32.1777	20.4704	23.1966	4.85381	4.80178	5.04143	4.9288	4.59713	4.91584	4.89901	4.81392	0.126056	0.18786	1.06075	0.651386	0.555093
cbtA	EG13389	.	.	CP4-44 prophage; toxin of the YeeV-YeeU toxin-antitoxin system	27	26	30	17	21	21	3.04673	3.65013	3.5968	2.77582	3.43902	2.488	1.95255	1.95838	2.00357	2.14883	2.22972	2.0536	1.9715	2.14405	0.0279256	0.0881593	-1.12705	-3.23185	0.0657706
cca	EG10136	GO:0005737	RNA modification|0009451||	fused tRNA nucleotidyl transferase/2'3'-cyclic phosphodiesterase/2'nucleotidase and phosphatase	1154	1932	2288	1345	1270	1310	39.4127	82.0923	83.0253	66.4698	62.9477	46.9746	5.65865	6.10388	6.25899	6.25526	5.83742	5.64458	6.00717	5.91242	0.311636	0.31217	1.06788	0.372066	0.728716
ccmA	EG12059	GO:0005737	cytochrome complex assembly|0017004||	heme export ABC transporter ATPase	227	128	188	68	157	266	15.3937	10.7992	13.5456	6.67264	15.4512	18.9391	4.0324	3.24521	3.61358	3.52503	3.94461	4.36013	3.6304	3.94326	0.393868	0.417555	-1.24217	-0.944044	0.39877
ccmB	EG12058	GO:0009274	cytochrome complex assembly|0017004||	heme export ABC transporter permease	66	74	66	19	68	84	4.21242	5.87604	4.47565	1.75474	6.29858	5.62897	2.59855	2.2907	2.0391	2.16672	2.71079	2.73633	2.30945	2.53795	0.280199	0.321741	-1.17161	-0.927613	0.407036
ccmC	EG12057	GO:0009274	cytochrome complex assembly|0017004||	heme export ABC transporter permease; CcmE-interacting protein	124	190	173	45	140	216	7.10996	13.5539	10.5394	3.73362	11.6498	13.0035	3.36864	3.2457	3.01429	3.12665	3.36941	3.64726	3.20954	3.3811	0.179922	0.260504	-1.12628	-0.938589	0.407232
ccmD	EG12169	GO:0009274	cytochrome complex assembly|0017004||	cytochrome c biogenesis protein; heme export ABC transporter holo-CcmE release factor	10	12	7	4	6	3	2.01503	3.00835	1.49866	1.16631	1.7546	0.634695	1.43463	1.68948	1.22316	1.24876	1.56259	0.933737	1.44909	1.24836	0.233492	0.314425	1.14928	0.887737	0.428729
ccmE	EG12055	GO:0019866	cytochrome complex assembly|0017004||	periplasmic heme chaperone	98	116	119	43	110	212	8.63946	12.7228	11.1463	5.4853	14.0734	19.6226	3.55279	3.25844	3.18355	3.47474	3.6367	4.19363	3.33159	3.76836	0.195189	0.377094	-1.35356	-1.7816	0.172843
ccmF	EG12054	GO:0009274	cytochrome complex assembly|0017004||	heme lyase, CcmF subunit	194	204	182	96	237	271	4.22286	5.5246	4.20921	3.02377	7.48685	6.1935	2.52266	2.33108	2.10434	2.55788	2.96017	2.92436	2.31936	2.81414	0.209407	0.222646	-1.4091	-2.80377	0.0488323
ccmH	EG12052	GO:0009274	cytochrome complex assembly|0017004||	heme lyase, CcmH subunit	323	258	270	137	283	366	12.98	12.8991	11.5282	7.96647	16.5046	15.4424	3.82054	3.46092	3.41164	3.6573	4.01186	4.10984	3.56437	3.92634	0.223216	0.238084	-1.28518	-1.92104	0.127414
cdaR	EG12335	.	.	carbohydrate diacid regulon transcriptional regulator; autoregulator	489	593	589	164	122	166	17.8691	26.9596	22.8682	8.67179	6.46992	6.36887	4.06001	4.46812	4.37586	3.6196	3.16006	3.29179	4.30133	3.35715	0.214019	0.236637	1.9241	5.12556	0.00704609
cdd	EG10137	GO:0015949	nucleobase, nucleoside and nucleotide interconversion|0015949||	cytidine/deoxycytidine deaminase	1821	1391	1711	561	1501	1825	87.0699	82.7467	86.9225	38.8144	104.156	91.6183	6.59827	6.04374	6.26218	5.99785	6.49657	6.47016	6.3014	6.32153	0.279338	0.280621	-1.01405	-0.0880606	0.934061
cdh	EG10138	.	.	CDP-diacylglycerol phosphotidylhydrolase	166	174	180	61	142	157	9.29154	12.117	10.7047	4.94062	11.5349	9.22658	3.4249	3.24862	3.16946	3.1905	3.50218	3.44767	3.28099	3.38012	0.130763	0.166457	-1.07112	-0.811087	0.465196
cdsA	EG10139	GO:0009274	phospholipid biosynthetic process|0008654||	CDP-diglyceride synthase	1732	1773	1522	972	1385	1199	85.4205	108.79	79.7541	69.3669	99.1311	62.0862	6.44415	6.58914	6.28207	6.34221	6.53881	6.11134	6.43845	6.33079	0.153611	0.213965	1.07748	0.707988	0.521758
cedA	EG13992	.	.	cell division modulator	131	99	131	43	100	127	22.8122	21.4484	24.2377	10.8352	25.2721	23.2199	4.65026	4.11651	4.4002	4.19438	4.58019	4.65115	4.38899	4.47524	0.267049	0.245806	-1.0616	-0.411579	0.701883
cfa	EG11531	.	.	cyclopropane fatty acyl phospholipid synthase, SAM-dependent	14160	11375	19390	16332	24294	19927	521.489	521.193	758.723	870.348	1298.45	770.521	9.23343	8.93573	9.53568	9.88187	10.1927	9.55113	9.23495	9.87524	0.299974	0.320848	-1.55865	-2.52491	0.0652942
chaA	EG11753	GO:0009274	.	calcium/sodium:proton antiporter	1298	1491	1522	783	1019	979	49.8872	71.2947	62.1517	43.546	56.8374	39.5056	5.76163	5.92547	5.85484	5.75161	5.75565	5.4649	5.84732	5.65739	0.0821801	0.166711	1.14071	1.76993	0.177458
chaB	EG12402	GO:0005737	transcription|0006350||	cation transport regulator	456	643	909	658	490	595	83.5323	146.543	176.92	174.416	130.266	114.437	6.68956	7.00954	7.4187	7.43783	6.92546	6.86926	7.03927	7.07752	0.36548	0.313303	-1.02687	-0.137625	0.897334
chaC	EG12403	GO:0005737	transcription|0006350||	cation transport regulator	900	1047	1431	1232	1056	1379	54.7186	79.1962	92.4392	108.386	93.1755	88.0274	6.06006	6.10971	6.49833	6.77386	6.45623	6.55521	6.2227	6.5951	0.239991	0.162529	-1.2945	-2.22536	0.0993557
chbA	EG10142	GO:0016052	carbohydrate catabolic process|0016052||	N,N'-diacetylchitobiose-specific enzyme IIA component of PTS	222	136	124	98	82	135	26.7638	20.3985	15.8833	17.0959	14.3468	17.0879	4.4193	4.31455	4.09028	4.19236	4.10861	4.51246	4.27471	4.27114	0.168089	0.213138	1.00248	0.0227708	0.98298
chbB	EG10140	GO:0016052	carbohydrate catabolic process|0016052||	N,N'-diacetylchitobiose-specific enzyme IIB component of PTS	1017	641	803	451	415	586	134.066	105.128	112.47	86.029	79.3945	81.1065	6.82895	6.6598	6.87698	6.47406	6.35834	6.55068	6.78858	6.46103	0.114083	0.0968297	1.25488	3.79138	0.0201837
chbC	EG10141	GO:0009274	carbohydrate catabolic process|0016052||	N,N'-diacetylchitobiose-specific enzyme IIC component of PTS	722	303	284	162	100	127	22.4812	11.7379	9.3956	7.2991	4.51885	4.1519	3.7345	3.67396	3.4801	2.95438	2.92032	2.97586	3.62952	2.95019	0.132891	0.0280031	1.6014	8.6639	0.0100113
chbF	EG10144	GO:0005737	carbohydrate catabolic process|0016052||	phospho-chitobiase; general 6-phospho-beta-glucosidase activity	309	217	244	153	142	275	9.66412	8.44362	8.10807	6.92416	6.44522	9.03021	3.1535	3.02713	3.05171	3.24053	3.08466	3.57089	3.07745	3.29869	0.0670018	0.248282	-1.16574	-1.49013	0.259346
chbG	EG12198	.	.	chito-oligosaccharide deacetylase	388	428	389	246	279	328	21.8913	30.0434	23.3192	20.0839	22.845	19.4301	4.49996	4.67566	4.46589	4.64364	4.55837	4.53949	4.54717	4.5805	0.112572	0.0554902	-1.02337	-0.460003	0.677619
chbR	EG10143	GO:0005737	carbohydrate catabolic process|0016052||	repressor of chb operon for N,N'-diacetylchitobiose utilization	814	351	369	599	287	391	40.86	21.9203	19.68	43.5084	20.9075	20.6069	4.738	4.60791	4.58409	4.92811	4.78584	4.95789	4.64333	4.89061	0.0828443	0.0919516	-1.18696	-3.46049	0.0262531
cheA	EG10146	GO:0006464	protein modification process|0006464||	fused chemotactic sensory histidine kinase in two-component regulatory system with CheB and CheY: sensory histidine kinase/signal sensing protein	84	111	99	60	41	62	1.80892	2.97391	2.26516	1.86966	1.28135	1.40182	1.3964	1.72578	1.53362	1.63614	1.33974	1.49438	1.55193	1.49009	0.165455	0.148247	1.0438	0.482197	0.655149
cheB	EG10147	GO:0005737	protein modification process|0006464||	fused chemotaxis regulator: protein-glutamate methylesterase in two-component regulatory system with CheA	28	19	22	18	15	19	1.12842	0.952645	0.942018	1.04968	0.877302	0.803947	0.923517	0.878819	0.901435	1.01872	1.04506	1.0659	0.901257	1.04323	0.0223497	0.0236407	-1.10341	-7.55847	0.00166268
cheR	EG10148	GO:0005737	protein modification process|0006464||	chemotaxis regulator, protein-glutamate methyltransferase	42	31	30	20	17	19	2.06418	1.89551	1.56655	1.42233	1.21253	0.980423	1.34908	1.38913	1.29764	1.29144	1.32584	1.25045	1.34528	1.28924	0.0458584	0.0377405	1.03961	1.63434	0.180153
cheW	EG10149	GO:0009274	taxis|0042330||	purine-binding chemotaxis protein	76	93	72	44	45	77	6.38094	9.71447	6.42285	5.34559	5.48314	6.78771	2.81707	3.05172	2.68622	3.0114	2.79874	3.16163	2.85167	2.99059	0.185188	0.182339	-1.10108	-0.925833	0.406946
cheY	EG10150	GO:0005737	taxis|0042330||	chemotaxis regulator transmitting signal to flagellar motor component	61	55	69	60	37	45	6.61861	7.42446	7.95445	9.4202	5.82619	5.12638	2.6958	2.88781	3.07647	3.34933	3.00877	3.00475	2.88669	3.12095	0.190335	0.197794	-1.1763	-1.47813	0.213548
cheZ	EG10151	GO:0006464	protein modification process|0006464||	chemotaxis regulator, protein phosphatase for CheY	95	106	87	87	64	75	6.23255	8.65193	6.06436	8.2591	6.09351	5.16612	2.66565	3.06364	2.70992	3.26926	3.02458	2.99156	2.81307	3.09513	0.218125	0.151703	-1.21593	-1.83875	0.148415
chiA	EG11237	GO:0042597	macromolecule catabolic process|0009057||	periplasmic endochitinase	771	609	744	671	441	506	12.1104	11.9011	12.4166	15.251	10.0528	8.3448	3.42868	3.52797	3.67992	3.91495	3.67992	3.63099	3.54552	3.74195	0.126539	0.151807	-1.14586	-1.72155	0.162576
chiP	EG13659	.	.	chitoporin, uptake of chitosugars	141	194	292	29	40	39	4.24059	7.25896	9.33071	1.26205	1.74588	1.2315	2.38348	2.54753	2.89539	1.68149	1.51642	1.32402	2.6088	1.50731	0.261393	0.178905	2.14576	6.02308	0.00563407
chiQ	EG13660	.	.	chitosugar-induced verified lipoprotein	344	148	192	147	101	212	44.5156	23.8276	26.3985	27.526	18.968	28.8039	5.04132	4.60454	4.85485	4.7033	4.547	5.22283	4.83357	4.82437	0.219165	0.35381	1.00639	0.0382692	0.971649
chiX	EG31175	.	.	sRNA antisense regulator of OM chitoporin ChiP(YbfM), Hfq-dependent	18	4	5	5	10	19	9.06765	2.50696	2.67619	3.64472	7.31085	10.0493	2.90679	1.80096	1.9108	2.38139	3.15812	3.62312	2.20618	3.05421	0.609227	0.627354	-1.80004	-1.67964	0.168387
cho	EG13993	.	.	endonuclease of nucleotide excision repair	690	438	502	493	397	451	32.8804	25.9674	25.4165	33.9944	27.4552	22.5645	4.77631	4.65351	4.76803	4.96693	4.95536	4.89283	4.73262	4.93837	0.0686366	0.0398629	-1.15329	-4.48998	0.0178087
chpB	EG12096	.	.	toxin of the ChpB-ChpS toxin-antitoxin system	173	148	189	95	83	120	20.8565	22.1984	24.2092	16.5726	14.5217	15.1893	4.30351	4.30705	4.5246	4.31457	4.04272	4.26619	4.37839	4.20782	0.126636	0.145017	1.1255	1.53446	0.200973
chpS	EG11250	.	.	antitoxin of the ChpBS toxin-antitoxin system	154	113	159	132	83	96	25.8596	23.6072	28.3676	32.0735	20.2267	16.9252	4.48318	4.52094	4.89877	4.86282	4.54386	4.52529	4.6343	4.64399	0.229821	0.189742	-1.00674	-0.0563405	0.957864
chrR	EG11723	.	.	chromate reductase, Class I, flavoprotein	1363	924	1049	748	1039	1474	101.722	85.7938	83.1798	80.7778	112.533	115.499	6.66914	6.30041	6.37647	6.51614	6.73292	6.89135	6.44867	6.71347	0.19468	0.18836	-1.20146	-1.69309	0.165769
cirA	EG10155	GO:0009274	.	colicin IA outer membrane receptor and translocator; ferric iron-catecholate transporter	5202	14527	12522	3942	8643	16534	110.505	383.931	282.625	121.172	266.454	368.767	7.72075	8.07639	7.75183	7.89964	7.62892	8.11916	7.84965	7.88257	0.196971	0.245569	-1.02308	-0.181127	0.865469
citA	EG13646	GO:0009274	protein modification process|0006464||	sensory histidine kinase in two-component regulatory system with CitB	367	300	360	274	315	380	9.36098	9.5201	9.75623	10.1129	11.6603	10.1765	3.22964	3.12765	3.25516	3.6858	3.69258	3.71968	3.20415	3.69936	0.0674702	0.0179244	-1.40952	-12.2864	0.00393009
citB	EG13544	GO:0005737	transcription|0006350||	response regulator in two-component regulatory system with CitA	267	235	228	109	236	311	16.5907	18.1672	15.0527	9.8006	21.282	20.2897	4.23181	3.91967	3.78096	3.98628	4.33753	4.45676	3.97748	4.26019	0.230919	0.244586	-1.21648	-1.45573	0.219401
citC	EG13645	GO:0005737	protein modification process|0006464||	citrate lyase ligase; [citrate [pro-3S]-lyase] ligase	126	47	51	63	37	104	5.03473	2.33652	2.16521	3.64265	2.14562	4.36315	2.07016	1.75136	1.721	2.10997	1.97204	2.75808	1.84751	2.28003	0.193416	0.419706	-1.34959	-1.6211	0.209417
citD	EG13543	GO:0005737	acyl-carrier-protein biosynthetic process|0042967||	citrate lyase, acyl carrier (gamma) subunit	4	0	2	1	1	10	0.569908	0	0.302761	0.206166	0.206772	1.49591	0.583081	0.0296981	0.283877	0.431021	0.311626	1.42924	0.298886	0.723962	0.276997	0.613697	-1.34264	-1.09348	0.359718
citE	EG13542	GO:0005737	.	citrate lyase, citryl-ACP lyase (beta) subunit	30	21	28	22	27	25	1.39656	1.21625	1.38491	1.48195	1.82409	1.22191	1.16332	1.03293	1.1562	1.3966	1.59932	1.36602	1.11748	1.45398	0.0733139	0.126794	-1.26269	-3.97936	0.0251325
citF	EG13541	GO:0005737	.	citrate lyase, citrate-ACP transferase (alpha) subunit	31	17	17	19	26	36	0.855699	0.583813	0.498577	0.758901	1.04155	1.04333	0.81791	0.605062	0.532988	0.884203	1.11294	1.19645	0.651986	1.06453	0.148144	0.161652	-1.33103	-3.25879	0.0314607
citG	EG13539	GO:0006412	translation|0006412||	2-(5''-triphosphoribosyl)-3'-dephosphocoenzyme-A synthase	18	13	29	11	14	20	0.866533	0.778612	1.48332	0.766262	0.978107	1.01089	0.943401	0.715331	1.12111	1.01059	1.03479	1.13788	0.926615	1.06109	0.203412	0.0675986	-1.09769	-1.08658	0.372913
citT	EG13538	GO:0009274	carbohydrate catabolic process|0016052||	citrate/succinate antiporter; citrate carrier	122	70	81	94	86	124	3.52631	2.51723	2.48754	3.93152	3.60749	3.76308	1.91261	1.73124	1.7626	2.32482	2.37651	2.53687	1.80215	2.41274	0.0969411	0.110571	-1.52688	-7.19191	0.00211253
citX	EG13540	GO:0006464	protein modification process|0006464||	apo-citrate lyase phosphoribosyl-dephospho-CoA transferase	8	10	25	4	21	13	0.613271	0.953735	2.03623	0.443705	2.33629	1.04633	1.08923	0.690394	1.20856	1.05636	1.57816	1.053	0.996061	1.22917	0.271355	0.302238	-1.17537	-0.994059	0.377062
clcA	EG12331	.	.	H(+)/Cl(-) exchange transporter	1731	1887	2300	1216	1307	1123	51.5109	69.8617	72.72	52.3609	56.4447	35.0867	5.75519	5.93758	6.11621	5.89145	5.786	5.38518	5.93633	5.68754	0.180513	0.267111	1.18821	1.33662	0.261361
clcB	EG13848	.	.	H(+)/Cl(-) exchange transporter	217	198	200	82	194	245	7.3051	8.29271	7.15353	3.9944	9.47794	8.65952	3.10478	2.82194	2.73262	2.90715	3.27083	3.33545	2.88644	3.17114	0.194285	0.230898	-1.21816	-1.63413	0.179645
clpA	EG10156	GO:0005737	.	ATPase and specificity subunit of ClpA-ClpP ATP-dependent serine protease, chaperone activity	31330	24363	32075	28677	19154	21677	582.236	563.293	633.329	771.159	516.587	422.96	8.99847	9.19343	9.43922	9.39411	9.08801	8.88162	9.21037	9.12125	0.220863	0.257858	1.06373	0.454681	0.673448
clpB	EG10157	GO:0005737	protein folding|0006457||	protein disaggregation chaperone	23291	13111	22766	24573	11652	8676	382.896	268.16	397.653	584.552	277.996	149.752	8.10769	8.21048	8.81506	8.55223	8.33342	7.62791	8.37774	8.17118	0.382199	0.483046	1.15393	0.580833	0.594057
clpP	EG10158	GO:0005737	response to temperature stimulus|0009266||	proteolytic subunit of ClpA-ClpP and ClpX-ClpP ATP-dependent serine proteases	7202	6842	8474	5902	6295	7322	488.394	577.252	610.562	579.146	619.524	521.324	9.05079	9.06885	9.24403	9.24047	9.20195	9.05135	9.12122	9.16459	0.106736	0.0999387	-1.03051	-0.513681	0.634659
clpS	EG14241	.	.	regulatory protein for ClpA substrate specificity	2695	2043	3208	2156	2119	3071	355.267	335.066	449.319	411.261	405.39	425.048	8.52967	8.32233	8.76293	8.72977	8.63048	8.74537	8.53831	8.70188	0.22043	0.0623162	-1.12005	-1.23675	0.326762
clpX	EG10159	GO:0005737	protein folding|0006457||	ATPase and specificity subunit of ClpX-ClpP ATP-dependent serine protease	17698	16826	20662	14180	14023	14092	587.375	694.764	728.598	680.988	675.426	491.05	9.21715	9.39649	9.49681	9.4496	9.3823	8.99911	9.37015	9.277	0.141677	0.243007	1.06669	0.573541	0.603918
clsA	EG11608	GO:0009274	phospholipid biosynthetic process|0008654||	cardiolipin synthase 1	2691	2992	3542	1642	2497	2741	77.9408	107.815	108.999	68.8171	104.958	83.3531	6.53484	6.50962	6.63422	6.49521	6.54747	6.40375	6.55956	6.48214	0.0658796	0.0727446	1.05513	1.36627	0.244273
clsB	EG13671	GO:0008654	phospholipid biosynthetic process|0008654||	cardiolipin synthase 2	314	550	732	863	351	207	10.6982	23.3135	26.4981	42.5464	17.3553	7.40477	3.53647	4.45443	4.77195	5.04643	4.31758	3.45777	4.25428	4.27392	0.641597	0.795229	-1.01371	-0.0332894	0.975106
clsC	EG13875	.	.	stationary phase cardiolipin synthase 3	848	966	1035	1182	779	788	25.2347	35.7639	32.724	50.8969	33.6423	24.6201	4.70742	5.07266	5.06616	5.48147	5.15806	4.93517	4.94875	5.19157	0.209017	0.274688	-1.1833	-1.21847	0.294379
cmk	EG11265	GO:0005737	nucleobase, nucleoside and nucleotide interconversion|0015949||	cytidylate kinase	3160	4277	3972	1401	3712	5822	195.494	329.192	261.083	125.417	333.272	378.163	8.15199	7.99565	7.77654	7.81555	8.06219	8.31267	7.97473	8.06347	0.188598	0.248563	-1.06344	-0.492631	0.649854
cmoA	EG14033	.	.	carboxy-SAM synthase	699	1338	1339	507	866	904	39.7563	94.6782	80.9158	41.7262	71.4813	53.9832	5.8317	6.17346	6.07276	6.02384	5.88018	5.73227	6.02598	5.87877	0.175616	0.145789	1.10743	1.11712	0.328471
cmoB	EG14034	.	.	tRNA (cmo5U34)-carboxymethyltransferase, carboxy-SAM-dependent	709	1642	1481	670	864	880	30.8661	88.9352	68.5038	42.2068	54.5877	40.2234	5.44413	6.09755	5.84935	5.91215	5.54838	5.33266	5.79701	5.59773	0.329837	0.292881	1.14813	0.782509	0.47822
cmtA	EG11792	GO:0016052	carbohydrate catabolic process|0016052||	putative mannitol-specific PTS IIB and IIC components	67	28	35	29	13	16	2.04115	1.06126	1.1329	1.27841	0.574762	0.511777	1.10645	1.0678	1.14805	0.983437	0.920344	0.923606	1.10743	0.942462	0.0401375	0.0355224	1.12114	5.33105	0.0062118
cmtB	EG11791	GO:0016052	carbohydrate catabolic process|0016052||	putative mannitol-specific enzyme IIA component of PTS	34	14	29	4	3	5	3.24039	1.66001	2.93657	0.551633	0.41494	0.500322	1.59171	1.28585	1.83685	0.736472	0.65611	0.832536	1.57147	0.741706	0.276055	0.0883294	1.7774	4.95855	0.0260258
cnu	EG14303	.	.	nucleoid-associated oriC-binding protein; H-NS and StpA stabilizing factor	551	340	484	70	598	515	107.944	82.869	100.744	19.8435	170.018	105.929	7.08233	5.87026	6.31151	5.6705	7.05367	6.51115	6.42137	6.41178	0.613455	0.696924	1.00667	0.0178923	0.986595
coaA	EG10922	GO:0015937	coenzyme A biosynthetic process|0015937||	pantothenate kinase	1970	1914	1771	592	1147	1465	87.6571	105.957	83.7267	38.1166	74.0679	68.4416	6.51647	6.48088	6.25184	5.89883	6.0329	6.10447	6.4164	6.01207	0.143619	0.10439	1.32347	3.94437	0.0201198
coaD	EG11190	GO:0042280	.	pantetheine-phosphate adenylyltransferase	88	168	148	85	120	124	7.75788	18.4262	13.8626	10.843	15.3528	11.4774	3.38702	3.85965	3.5507	4.04113	3.87577	3.69853	3.59913	3.87181	0.240003	0.171333	-1.20805	-1.60167	0.191905
coaE	EG12312	.	.	dephospho-CoA kinase	643	1095	1221	477	751	704	43.8148	92.8302	88.3995	47.0327	74.267	50.3667	5.89777	6.18485	6.24573	6.10127	5.98298	5.69033	6.10945	5.92486	0.185832	0.211544	1.1365	1.13549	0.320566
cobB	EG13443	GO:0006355	regulation of transcription, DNA-dependent|0006355||	deacetylase of acs and cheY, chemotaxis regulator	1209	1236	1259	1054	1195	1296	70.1779	89.2602	77.6469	88.5292	100.667	78.9842	6.2572	6.31383	6.24185	6.5574	6.59908	6.41226	6.27096	6.52291	0.0379123	0.0980698	-1.19082	-4.15048	0.0337579
cobC	EG13240	.	.	putative alpha-ribazole-5'-P phosphatase	143	171	181	115	218	198	9.88749	14.71	13.297	11.5059	21.8752	14.374	3.5851	3.58245	3.55875	4.11239	4.33898	3.99765	3.57543	4.14968	0.0145099	0.173692	-1.4889	-5.70644	0.0284501
cobS	EG12150	.	.	cobalamin synthase	431	312	390	355	289	465	24.5135	22.0774	23.5677	29.2165	23.8546	27.7679	4.52169	4.36771	4.57021	4.89675	4.70342	5.05546	4.48654	4.88521	0.105732	0.176302	-1.31829	-3.35893	0.038403
cobT	EG12151	.	.	nicotinate-nucleotide--dimethylbenzimidazole phosphoribosyltransferase	760	629	780	668	638	682	29.7777	30.6615	32.4711	37.8727	36.2781	28.0559	4.86652	4.79126	5.03114	5.26701	5.2406	5.07744	4.89631	5.19502	0.12268	0.102674	-1.23004	-3.2341	0.0332848
cobU	EG13238	.	.	cobinamide kinase and cobinamide phosphate guanylyltransferase	531	254	353	437	241	394	41.1532	24.4911	29.0675	49.0075	27.1064	32.0602	4.96924	4.69895	5.04652	5.27698	5.02938	5.41932	4.9049	5.24189	0.1825	0.197323	-1.26312	-2.17159	0.096054
codA	EG11326	GO:0005737	nucleobase, nucleoside and nucleotide interconversion|0015949||	cytosine/isoguanine deaminase	703	702	721	520	1101	1847	23.1682	28.7832	25.2462	24.7977	52.6586	63.9094	4.91995	4.53088	4.50493	5.21745	5.47112	5.86179	4.65192	5.51679	0.232485	0.324589	-1.82118	-3.75195	0.0237552
codB	EG11327	GO:0009274	nucleobase, nucleoside and nucleotide interconversion|0015949||	cytosine transporter	135	234	177	90	476	868	4.53383	9.77715	6.3158	4.37366	23.1998	30.6064	3.18834	2.78491	2.40822	3.49318	4.03854	4.52615	2.79383	4.01929	0.390136	0.516754	-2.33831	-3.27815	0.0339811
cof	EG13216	.	.	thiamine pyrimidine pyrophosphate hydrolase; HMP-PP phosphatase	1112	678	843	982	588	726	57.4543	43.5825	46.2774	73.4177	44.0901	39.3836	5.53846	5.44164	5.70398	5.85014	5.67546	5.67851	5.56136	5.7347	0.132659	0.0999845	-1.12767	-1.80737	0.150405
cohE	EG14249	.	.	e14 prophage; repressor protein phage e14	1411	1414	1459	548	718	1137	88.4555	110.284	97.1801	49.7107	65.3233	74.8375	6.53364	6.56725	6.49825	6.09349	5.91554	6.27724	6.53305	6.09542	0.0345019	0.18086	1.35437	4.11677	0.0480744
copA	EG13246	GO:0009274	.	copper transporter	8318	3189	4234	8203	8987	3608	140.512	67.0214	75.9922	200.511	220.32	63.9914	6.65019	6.22497	6.53047	7.07607	7.89491	6.45437	6.46855	7.14178	0.219267	0.722514	-1.59465	-1.54438	0.243444
corA	EG11463	GO:0009274	.	magnesium/nickel/cobalt transporter	1503	1101	1130	626	879	1053	66.8775	60.95	53.4224	40.3058	56.7617	49.1938	5.96798	5.76983	5.69508	5.62946	5.82176	5.82036	5.81096	5.7572	0.141024	0.110623	1.03797	0.519582	0.632249
cpdA	EG12187	GO:0005737	carbohydrate catabolic process|0016052||	3',5' cAMP phosphodiesterase	2454	3937	4505	1047	1458	1291	125.414	250.324	244.619	77.4265	108.137	69.2722	7.23415	7.63389	7.71487	6.80878	6.61045	6.19124	7.52764	6.53682	0.257374	0.315282	1.98731	4.21663	0.0146805
cpdB	EG10160	GO:0005737	nucleobase, nucleoside and nucleotide interconversion|0015949||	2':3'-cyclic-nucleotide 2'-phosphodiesterase	2950	4856	4378	456	827	1032	64.2136	131.507	101.252	14.3629	26.125	23.5856	6.19948	6.62827	6.38821	4.88814	4.61049	4.67097	6.40532	4.7232	0.214908	0.146011	3.209	11.2138	0.000702108
cpsB	EG10161	GO:0009242	colanic acid biosynthetic process|0009242||	mannose-1-phosphate guanyltransferase	46	40	44	46	42	277	1.35457	1.46545	1.37664	1.96008	1.7949	8.56418	1.42992	1.0794	1.09325	1.91925	1.5185	3.15337	1.20086	2.19704	0.198497	0.852101	-1.99472	-1.97212	0.17476
cpsG	EG10162	GO:0009226	nucleotide-sugar biosynthetic process|0009226||	phosphomannomutase	21	29	36	36	21	282	0.648162	1.11359	1.18057	1.60782	0.940652	9.13849	1.12	0.859289	0.938983	1.76587	0.980883	3.17626	0.972756	1.97434	0.133595	1.11244	-2.0022	-1.54833	0.258246
cptA	EG13074	.	.	toxin of CptAB toxin-antitoxin pair	716	574	528	402	355	500	74.2599	74.0659	58.1834	60.3308	53.4337	54.4468	6.0561	6.12845	5.89017	5.94657	5.81362	6.02232	6.0249	5.9275	0.122163	0.105649	1.06984	1.04454	0.35634
cpxA	EG10163	GO:0009274	protein modification process|0006464||	sensory histidine kinase in two-component regulatory system with CpxR	1360	2173	2473	1440	1517	1642	41.8845	83.2606	80.9213	64.1725	67.8026	53.0945	5.75689	6.1254	6.21059	6.25645	5.91612	5.80298	6.03096	5.99185	0.241145	0.236028	1.02748	0.200762	0.850684
cpxP	EG11872	GO:0005737	transcription|0006350||	inhibitor of the cpx response; periplasmic adaptor protein	4415	3861	3175	3549	992	5657	372.902	405.722	284.926	433.752	121.597	501.662	8.26909	8.69698	8.31782	8.47176	7.15997	9.08711	8.42796	8.23962	0.234243	0.98432	1.13946	0.322421	0.774937
cpxR	EG10020	GO:0005737	transcription|0006350||	response regulator in two-component regulatory system with CpxA	1491	2249	2761	1406	1788	1931	90.2614	169.387	177.589	123.163	157.086	122.735	6.88615	7.12799	7.31754	7.28799	7.08919	6.87742	7.11056	7.08487	0.216225	0.205321	1.01797	0.149267	0.888584
cra	EG10338	GO:0005737	glycolysis|0006096||	transcriptional repressor-activator for carbon metabolism	4586	4499	4490	535	2174	1347	193.094	235.677	200.866	32.5958	132.844	59.5476	7.64582	7.523	7.42059	6.08036	6.78721	5.84368	7.5298	6.23708	0.112765	0.490902	2.44989	4.44532	0.0390458
creA	EG11217	.	.	putative periplasmic protein	467	493	530	249	383	397	41.6908	54.7565	50.2717	32.1658	49.6213	37.2113	5.53386	5.52067	5.5179	5.4163	5.5373	5.32758	5.52414	5.42706	0.00852951	0.105272	1.06961	1.5921	0.25078
creB	EG11218	GO:0005737	transcription|0006350||	response regulator in two-component regulatory system with CreC	194	239	240	113	202	170	11.8975	18.2354	15.6382	10.0277	17.9783	10.9462	3.77874	3.89833	3.78395	3.95263	4.11277	3.73292	3.82034	3.93277	0.0675925	0.190702	-1.08105	-0.962514	0.419557
creC	EG10730	GO:0009274	protein modification process|0006464||	sensory histidine kinase in two-component regulatory system with CreB or PhoB	271	445	446	179	313	270	8.04741	16.4404	14.0717	7.69151	13.4889	8.41806	3.35599	3.66276	3.57391	3.70135	3.68496	3.33212	3.53089	3.57281	0.157847	0.208605	-1.02948	-0.277552	0.796072
creD	EG10145	GO:0009274	.	inner membrane protein	408	257	291	376	222	289	12.7604	10	9.66988	17.0162	10.0763	9.48993	3.38631	3.37415	3.43211	3.93	3.74422	3.84993	3.39752	3.84139	0.030565	0.0931812	-1.36024	-7.8395	0.00886454
crfC	EG11210	.	.	clamp-binding sister replication fork colocalization protein, dynamin-related	1400	1133	883	330	409	359	26.5778	26.76	17.8105	9.0652	11.2684	7.15562	4.41009	4.58041	4.15022	3.62471	3.76715	3.43828	4.38024	3.61005	0.216643	0.164928	1.7055	4.89949	0.00956823
crl	EG11092	GO:0009289	transcription|0006350||	.	941	1348	1202	811	713	696	120.299	214.402	163.268	150.026	132.284	93.4209	7.00848	7.5767	7.30399	7.31682	6.99773	6.70278	7.29639	7.00577	0.284182	0.307099	1.22316	1.20302	0.29567
croE	EG14414	.	.	e14 prophage; putative DNA-binding transcriptional regulator	61	38	75	51	36	45	12.8421	9.95301	16.7761	15.5363	10.999	9.94671	3.53091	3.30639	4.07278	4.00709	3.73787	3.80803	3.63669	3.851	0.39399	0.139661	-1.16014	-0.887973	0.451763
crp	EG10164	GO:0005737	transcription|0006350||	cAMP-activated global transcription factor, mediator of catabolite repression	20742	23571	23366	7157	11436	17921	1386.59	1960.38	1659.61	692.31	1109.48	1257.83	10.6428	10.7485	10.6933	10.0212	9.95749	10.035	10.6949	10.0045	0.052905	0.0413238	1.61363	17.8108	8.74711e-05
crr	EG10165	GO:0005737	carbohydrate catabolic process|0016052||	glucose-specific enzyme IIA component of PTS	25966	23403	25445	19547	34325	50260	2154.45	2415.84	2243.15	2346.84	4133.21	4378.4	11.4088	11.0803	11.2125	11.6651	11.8556	12.052	11.2339	11.8576	0.165248	0.193488	-1.54083	-4.24561	0.013902
csdA	EG13082	GO:0006790	sulfur metabolic process|0006790||	cysteine sulfinate desulfinase	662	759	869	638	856	833	23.228	33.133	32.3965	32.3927	43.5887	30.6874	4.78547	4.78142	4.89638	5.28377	5.37463	5.08543	4.82109	5.24794	0.0652329	0.147893	-1.3443	-4.5739	0.0236299
csdE	EG13083	.	.	CsdA-binding activator; Fe-S protein	257	300	385	319	283	323	24.4935	35.5717	38.9855	43.9928	39.1427	32.3208	4.83804	4.94756	5.22624	5.52022	5.28309	5.21241	5.00395	5.33857	0.200145	0.161229	-1.26105	-2.25515	0.0901808
csgA	EG11489	GO:0009289	glycoprotein biosynthetic process|0009101||	curlin subunit, amyloid curli fibers, cryptic	223	343	416	192	182	276	20.6939	39.6001	41.0161	25.7816	24.5106	26.891	4.68324	5.00701	5.17978	5.09842	4.57459	4.84621	4.95668	4.83974	0.252067	0.261975	1.08443	0.557114	0.607192
csgB	EG12621	GO:0009289	glycoprotein biosynthetic process|0009101||	curlin nucleator protein, minor subunit in curli complex	45	38	40	21	10	18	4.17589	4.38718	3.94385	2.81986	1.34674	1.75376	1.97509	2.23668	2.18695	1.9544	1.53651	1.81832	2.13291	1.76974	0.138913	0.213139	1.28624	2.47244	0.0790469
csgC	EG13414	GO:0009289	.	curli assembly protein	55	29	24	29	14	14	6.98908	4.5848	3.24036	5.33246	2.58185	1.86787	2.26402	2.49295	2.20223	2.38089	2.25844	2.07574	2.31973	2.23835	0.153163	0.153564	1.05803	0.649874	0.551209
csgD	EG13410	GO:0006350	transcription|0006350||	csgBAC operon transcriptional regulator	1223	2283	2573	1092	973	865	79.4963	184.626	177.699	102.711	91.7866	59.0334	6.57471	7.26967	7.31449	6.95063	6.42341	6.04404	7.05296	6.47269	0.414778	0.455303	1.49512	1.63182	0.178668
csgE	EG13411	GO:0009289	.	curlin secretion specificity factor	198	514	647	184	156	148	21.4834	69.385	74.5874	28.8886	24.5645	16.8601	4.85291	5.70662	5.93344	5.36512	4.57675	4.30984	5.49766	4.75057	0.569769	0.548693	1.6784	1.63587	0.177309
csgF	EG13412	GO:0009289	.	curli nucleation outer membrane protein	152	491	475	145	181	143	15.4244	61.9887	51.2134	21.2915	26.6557	15.2357	4.51164	5.46611	5.33108	5.11687	4.55694	4.07136	5.10294	4.58172	0.516515	0.523197	1.43517	1.22794	0.286794
csgG	EG13413	GO:0009289	.	curli production assembly/transport outer membrane lipoprotein	769	1303	1359	857	598	628	39.0177	82.2518	73.2621	62.9199	44.0334	33.4546	5.47357	6.15497	6.126	6.07111	5.46219	5.29122	5.91818	5.60817	0.385314	0.409927	1.23971	0.954418	0.394112
csiD	EG13523	.	.	carbon starvation protein	73	377	462	272	163	62	3.15853	20.2941	21.2387	17.0296	10.2352	2.81654	2.50377	4.00492	4.17655	4.31584	3.41867	2.12611	3.56174	3.28687	0.920244	1.1008	1.20989	0.331821	0.757179
csiE	EG13418	.	.	stationary phase inducible protein	434	741	1075	461	346	253	14.3365	30.4534	37.7298	22.0356	16.5872	8.77474	4.02167	4.64639	5.09607	4.72821	4.13074	3.60501	4.58805	4.15466	0.539572	0.561981	1.3504	0.963516	0.389936
csiR	EG12386	GO:0006350	transcription|0006350||	transcriptional repressor of csiD	468	445	534	496	357	403	29.8699	35.3357	36.2121	45.808	33.0675	27.0056	4.88523	5.04311	5.22037	5.40495	5.127	5.04426	5.04957	5.19207	0.167661	0.188943	-1.10381	-0.977071	0.384585
cspA	EG10166	GO:0005737	transcription|0006350||	RNA chaperone and antiterminator, cold-inducible	206645	290938	310838	88908	232200	395550	41053.2	71909.7	65611.5	25558.5	66946.8	82505.8	15.8802	15.7862	15.7862	15.5386	15.7862	15.7862	15.8175	15.7036	0.0543083	0.142938	1.08213	1.28997	0.30104
cspB	EG12203	.	.	Qin prophage; cold shock protein	53090	16586	20513	14803	6550	11878	10400.7	4042.54	4269.74	4196.33	1862.24	2443.16	12.2003	12.2022	12.3985	11.5265	11.0676	11.3531	12.267	11.3157	0.113855	0.231709	1.93362	6.38224	0.00850927
cspC	EG12204	GO:0006350	transcription|0006350||	stress protein, member of the CspA-family	35411	29648	32210	11957	23076	28865	7135.43	7432.64	6896	3486.39	6748.21	6106.82	12.795	12.6081	12.5233	12.4115	12.7482	12.6081	12.6421	12.5893	0.139046	0.169149	1.03732	0.418155	0.698068
cspD	EG11111	GO:0005737	.	inhibitor of DNA replication, cold shock protein homolog	60596	45646	62366	10282	7757	9548	11396.3	10680.4	12462.1	2798.13	2117.18	1885.35	12.7331	13.2353	13.2353	11.5898	11.0692	10.889	13.0679	11.1827	0.289943	0.363947	3.69418	7.01742	0.00260016
cspE	EG12179	GO:0005737	transcription|0006350||	constitutive cold shock family transcription antitermination protein; negative regulator of cspA transcription; RNA melting protein; ssDNA-binding protein	223412	126423	149008	66183	71581	116502	45018.3	31693.7	31901.9	19297.5	20932.7	24647.7	15.2298	15.0981	14.9545	14.5023	14.2911	14.9545	15.0941	14.5826	0.137695	0.33893	1.42555	2.42183	0.105605
cspF	EG12205	.	.	Qin prophage; cold shock protein	828	352	403	114	298	444	164.495	87.0021	85.065	32.7717	85.918	92.6118	7.06075	6.24034	6.35435	5.73567	6.32741	6.62773	6.55181	6.23027	0.444421	0.453892	1.24967	0.876731	0.430152
cspG	EG14243	GO:0009266	response to temperature stimulus|0009266||	cold shock protein homolog, cold-inducible	15124	13854	17919	1138	5653	11205	3004.61	3424.23	3782.33	327.142	1629.85	2337.2	11.7558	11.2565	11.5059	9.77138	10.0967	10.4872	11.5061	10.1184	0.249649	0.358399	2.61649	5.50268	0.00735888
cspH	EG14281	GO:0009266	response to temperature stimulus|0009266||	stress protein, member of the CspA-family	213	50	59	19	62	53	42.3157	12.3583	12.4537	5.46195	17.8755	11.055	4.75814	3.55665	3.66462	3.11828	4.38981	3.96904	3.99314	3.82571	0.664707	0.647772	1.12306	0.312449	0.77032
cspI	EG13877	.	.	Qin prophage; cold shock protein	12038	3171	3616	4050	1386	2243	2391.53	783.761	763.264	1164.26	399.605	467.856	10.108	10.066	10.0547	9.48564	9.12553	9.40698	10.0762	9.33939	0.0281278	0.189333	1.66652	6.66757	0.0194618
csrA	EG11447	GO:0005737	carbohydrate catabolic process|0016052||	pleiotropic regulatory protein for carbon source metabolism	28473	15371	21008	28002	10939	12837	6477.71	4350.67	5078.06	9218.27	3611.7	3066.29	11.8693	12.4353	12.6941	12.7736	12.0534	11.7311	12.3329	12.1861	0.421847	0.533755	1.10713	0.373799	0.728482
csrB	EG31119	.	.	CsrA-binding sRNA, antagonizing CsrA regulation	1940424	800702	1073043	1048510	517439	2078705	222521	114238	130742	173988	86115.3	250282	17.3736	17.1429	17.1429	16.8514	17.1429	17.1429	17.2198	17.0457	0.13321	0.168307	1.12825	1.40473	0.236345
csrC	EG31134	.	.	CsrC sRNA sequesters CsrA, a carbon flux regulator	425527	112925	165542	875361	283827	469371	73495.8	24265.6	30378.6	218773	71143.4	85116.4	15.6967	14.9866	15.1514	16.3163	16.7411	16.7411	15.2782	16.5995	0.371641	0.245271	-2.49882	-5.13939	0.00993271
csrD	EG10018	.	.	targeting factor for csrBC sRNA degradation	3166	2344	2674	1262	1675	1746	69.0219	63.5768	61.9386	39.8114	52.9952	39.9652	5.97806	5.83492	5.93839	5.5855	5.73404	5.51922	5.91712	5.61292	0.0739015	0.110004	1.23474	3.97591	0.0213027
cstA	EG10167	GO:0009274	response to starvation|0042594||	carbon starvation protein involved in peptide utilization; APC peptide transporter family protein	5833	9326	9204	1299	1211	1585	117.202	233.133	196.492	37.768	35.3129	33.4375	6.87446	7.5125	7.40813	5.8372	5.19006	5.30925	7.26503	5.4455	0.342247	0.344411	3.52966	6.49071	0.00290579
cueO	EG12318	.	.	multicopper oxidase (laccase)	1566	557	616	575	1022	446	42.7249	18.9065	17.8564	22.7002	40.4656	12.7757	4.91157	4.33051	4.34574	4.44349	5.47338	4.27728	4.52927	4.73138	0.331169	0.647939	-1.15038	-0.48107	0.663597
cueR	EG13256	GO:0006350	transcription|0006350||	copper-responsive regulon transcriptional regulator	491	762	1109	650	738	762	50.924	98.3245	122.207	97.5499	111.082	82.977	6.16919	6.33195	6.79936	6.84446	6.60757	6.3481	6.4335	6.60004	0.327128	0.248266	-1.12236	-0.702393	0.523781
curA	EG13772	.	.	curcumin/dihydrocurcumin reductase, NADPH-dependent	661	1131	1516	746	624	606	26.9467	57.363	65.664	44.0063	36.9177	25.9381	5.04394	5.56899	5.87979	5.68568	5.14357	4.86916	5.49758	5.2328	0.422474	0.415511	1.20145	0.773919	0.482187
cusA	EG12367	GO:0009274	.	copper/silver efflux system, membrane component	148	113	155	145	150	79	1.99196	1.89218	2.21654	2.82396	2.92992	1.11637	1.38475	1.42358	1.5903	1.91504	2.1381	1.40139	1.46621	1.81818	0.109204	0.377789	-1.2763	-1.55021	0.243678
cusB	EG14235	GO:0042493	response to drug|0042493||	copper/silver efflux system, membrane fusion protein	63	60	65	36	112	28	2.17801	2.58069	2.38758	1.80092	5.61932	1.01634	1.67755	1.57746	1.54717	1.77502	2.63829	1.2347	1.60073	1.88267	0.0682313	0.70796	-1.21583	-0.686607	0.562119
cusC	EG14233	GO:0009274	.	copper/silver efflux system, outer membrane component	84	45	40	66	46	21	2.58699	1.72422	1.30888	2.94124	2.05598	0.67904	1.32877	1.46599	1.34055	1.71371	1.91483	1.18042	1.37844	1.60299	0.0760513	0.379519	-1.16841	-1.00481	0.41401
cusF	EG14234	.	.	periplasmic copper- and silver-binding protein	73	45	54	35	83	19	9.27642	7.11435	7.2908	6.43572	15.3067	2.53497	3.01071	2.84353	2.94944	3.05915	3.95704	2.30024	2.93456	3.10548	0.0845776	0.829366	-1.12577	-0.355102	0.755852
cusR	EG13851	GO:0006350	transcription|0006350||	response regulator in two-component regulatory system with CusS	200	172	187	130	168	143	12.373	13.2385	12.2917	11.6375	15.0834	9.28844	3.58923	3.57988	3.57217	3.8632	4.0221	3.66645	3.58043	3.85058	0.0085439	0.178158	-1.20594	-2.62345	0.119193
cusS	EG13642	GO:0019866	protein modification process|0006464||	copper-sensing histidine kinase in two-component regulatory system with CusR	252	371	340	144	263	268	7.38985	13.5355	10.5935	6.1104	11.1927	8.25147	3.19216	3.39153	3.15681	3.40421	3.47375	3.3034	3.24683	3.39379	0.126552	0.0856496	-1.10723	-1.66569	0.180873
cutA	EG12177	GO:0017004	cytochrome complex assembly|0017004||	divalent-cation tolerance protein, copper sensitivity	277	243	235	207	265	367	34.5765	37.7375	31.1669	37.389	48.0058	48.0982	5.19669	5.07457	4.93916	5.45416	5.53096	5.70228	5.07014	5.56246	0.128822	0.127024	-1.40671	-4.71345	0.00922059
cutC	EG12956	GO:0005737	xenobiotic metabolic process|0006805||	copper homeostasis protein	4655	2747	3656	3672	2446	4281	263.694	193.6	220.045	300.992	201.087	254.617	7.81213	7.63235	7.88218	7.99996	7.75633	8.15922	7.77555	7.97183	0.128869	0.202914	-1.14574	-1.41432	0.242253
cvpA	EG10169	GO:0009274	.	colicin V production protein	415	1451	874	241	1600	1432	35.9121	156.216	80.3578	30.1774	200.936	130.106	6.36247	6.58144	5.81402	6.34376	6.97216	6.52818	6.25264	6.6147	0.395322	0.323012	-1.28525	-1.22838	0.289107
cvrA	EG13896	GO:0009274	.	putative cation/proton antiporter	1558	1627	1616	1388	1341	1452	37.955	49.3122	41.828	48.9286	47.4107	37.139	5.30993	5.47238	5.36084	5.66203	5.59866	5.41403	5.38105	5.55824	0.0830886	0.128851	-1.13068	-2.00171	0.127818
cyaA	EG10170	GO:0005737	.	adenylate cyclase	11810	12688	13842	10487	16244	17303	196.211	262.259	244.341	252.113	391.662	301.825	7.90794	7.83077	7.85532	8.22028	8.45075	8.1469	7.86468	8.27264	0.039424	0.158548	-1.32681	-4.32511	0.0400704
cyaR	EG31153	.	.	sRNA antisense regulator of ompX mRNA instability, Hfq-dependent, cAMP-induced	126	95	100	28	21	34	61.2848	57.4872	51.6781	19.7066	14.8234	17.3629	5.56537	5.71436	5.69438	4.60049	4.19039	4.55702	5.65803	4.4493	0.0808712	0.225272	2.31134	8.74701	0.00610127
cyaY	EG11653	.	.	iron-dependent inhibitor of iron-sulfur cluster formation; frataxin; iron-binding and oxidizing protein	207	394	415	118	227	358	27.2877	64.6187	58.1258	22.5087	43.4278	49.5497	5.36605	5.52861	5.49104	5.38433	5.19153	5.50468	5.4619	5.36018	0.0851045	0.157968	1.07305	0.981897	0.397041
cybB	EG10172	GO:0017004	cytochrome complex assembly|0017004||	cytochrome b561	1089	1815	1757	522	837	461	86.783	179.949	148.766	60.1935	96.8006	38.5717	6.63189	7.15266	7.007	6.37318	6.42662	5.45856	6.93052	6.08612	0.268673	0.544138	1.79551	2.41002	0.0973574
cybC	EG50008	GO:0017004	cytochrome complex assembly|0017004||	.	623	378	562	458	304	439	72.0292	54.3723	69.0368	76.6228	51.0082	53.2901	5.93031	5.75746	6.17901	6.08207	5.81871	6.05375	5.9556	5.98484	0.211907	0.144569	-1.02048	-0.197469	0.854298
cycA	EG12504	GO:0009274	cellular amino acid catabolic process|0009063||	D-alanine/D-serine/glycine transporter	2655	3168	3440	2626	2460	2253	79.5104	118.035	109.457	113.796	106.915	70.8405	6.43476	6.77891	6.76956	6.86709	6.68768	6.28583	6.66108	6.61353	0.196054	0.297635	1.0335	0.231058	0.830273
cydA	EG10173	GO:0009274	.	cytochrome d terminal oxidase, subunit I	98347	78698	83570	25920	35064	39704	2652.4	2640.63	2394.71	1011.55	1372.42	1124.28	11.2302	11.3051	11.3348	10.3328	10.3683	10.0611	11.29	10.254	0.0539037	0.168066	2.05052	10.1666	0.0049274
cydB	EG10174	GO:0009274	.	cytochrome d terminal oxidase, subunit II	46248	36655	38226	21118	15058	17897	1716.68	1692.76	1507.58	1134.28	811.166	697.49	10.5004	10.839	10.8084	10.1523	9.82543	9.66037	10.7159	9.87935	0.187299	0.250343	1.78581	4.63452	0.0117158
cydC	EG10012	GO:0009274	.	glutathione/cysteine ABC transporter export permease/ATPase	907	1710	1890	1387	1556	1929	22.2882	52.2793	49.3463	49.3193	55.4911	49.7693	5.04641	5.34595	5.40106	5.91302	5.59966	5.66157	5.26448	5.72475	0.19085	0.165959	-1.3758	-3.15211	0.0353661
cydD	EG11405	GO:0009274	.	glutathione/cysteine ABC transporter export permease/ATPase	1033	1656	1582	847	1166	1370	24.738	49.339	40.2528	29.3508	40.5237	34.4466	5.00863	5.29905	5.12278	5.34409	5.20405	5.15856	5.14349	5.23557	0.146312	0.0966982	-1.0659	-0.909353	0.421891
cydX	EG14329	GO:0005737	.	cytochrome d (bd-I) ubiquinol oxidase subunit X	337	261	301	248	73	120	125.091	120.532	118.71	133.205	39.3247	46.767	6.46091	6.99326	7.07721	6.61605	5.68837	6.05496	6.8438	6.11979	0.334233	0.467225	1.65176	2.18292	0.101535
cynR	EG11421	GO:0005737	transcription|0006350||	transcriptional activator of cyn operon; autorepressor	76	127	155	57	94	98	3.57333	7.42896	7.7431	3.87798	6.41405	4.83778	2.47609	2.58789	2.72835	2.81642	2.82425	2.63415	2.59745	2.75827	0.1264	0.107564	-1.11793	-1.67837	0.170402
cynS	EG10175	GO:0009440	cyanate catabolic process|0009440||	cyanate aminohydrolase	27	55	69	28	35	45	2.42574	6.14764	6.58649	3.64008	4.56346	4.24477	2.12992	2.37696	2.55335	2.67843	2.40268	2.47149	2.35341	2.51753	0.212697	0.143524	-1.12048	-1.10785	0.338038
cynT	EG10176	GO:0005737	cyanate catabolic process|0009440||	carbonic anhydrase	45	70	69	32	38	56	2.88516	5.58369	4.70036	2.96879	3.53579	3.7697	2.09957	2.34678	2.18621	2.38281	2.17031	2.38863	2.21085	2.31392	0.125437	0.124402	-1.07405	-1.01047	0.369435
cynX	EG10177	GO:0009274	cyanate catabolic process|0009440||	putative cyanate transporter	88	54	76	42	44	54	3.22405	2.46138	2.9584	2.22659	2.33947	2.07718	1.82984	1.64365	1.84198	1.81589	1.89575	1.89391	1.77182	1.86852	0.111163	0.0455896	-1.06932	-1.39392	0.268587
cyoA	EG10178	GO:0009274	aerobic respiration|0009060||	cytochrome o ubiquinol oxidase subunit II	3198	4276	2884	4114	2577	3073	142.749	237.463	136.777	265.723	166.937	144.018	7.16299	7.84524	7.15991	7.8013	7.42286	7.3405	7.38938	7.52155	0.39479	0.245739	-1.09594	-0.492287	0.653018
cyoB	EG10179	GO:0009274	aerobic respiration|0009060||	cytochrome o ubiquinol oxidase subunit I	2828	2648	1951	4591	2624	2901	60.0747	69.9835	44.0346	141.121	80.895	64.7025	5.77775	6.1519	5.61136	6.6497	6.48643	6.3419	5.84701	6.49268	0.276844	0.153998	-1.56447	-3.53017	0.0361139
cyoC	EG10180	GO:0009274	aerobic respiration|0009060||	cytochrome o ubiquinol oxidase subunit III	706	204	171	668	301	377	48.577	17.4631	12.5011	66.5081	30.0565	27.2351	4.74741	4.47528	4.13415	5.17902	5.33789	5.37992	4.45228	5.29894	0.307277	0.105961	-1.79834	-4.51174	0.0304712
cyoD	EG10181	GO:0009274	aerobic respiration|0009060||	cytochrome o ubiquinol oxidase subunit IV	527	140	115	542	204	302	67.5769	22.3347	15.6679	100.568	37.9633	40.6589	5.14698	4.85204	4.51185	5.6583	5.71799	5.95288	4.83696	5.77639	0.317834	0.155732	-1.91778	-4.59729	0.0206973
cyoE	EG10182	GO:0009274	aerobic respiration|0009060||	protoheme IX farnesyltransferase	2467	525	573	2609	841	1209	117.164	31.0205	28.9136	179.296	57.965	60.2853	5.82713	5.37717	5.41488	6.32481	6.33753	6.5532	5.53973	6.40518	0.24961	0.128346	-1.8219	-5.34069	0.0129622
cysA	EG10183	GO:0005737	sulfur metabolic process|0006790||	sulfate/thiosulfate transporter subunit	4202	814	1099	929	2217	1225	161.94	39.0291	45.0009	51.8068	123.997	49.5675	6.64131	5.38639	5.70723	5.6214	7.07202	6.04852	5.91165	6.24731	0.651957	0.745463	-1.26196	-0.58707	0.589222
cysB	EG10184	GO:0005737	cysteine biosynthetic process|0019344||	N-acetylserine-responsive cysteine regulon transcriptional activator; autorepressor	5916	3994	3607	2456	2751	3400	256.759	215.66	166.329	154.24	173.274	154.931	7.74786	7.71378	7.42229	7.3494	7.48264	7.42686	7.62798	7.41963	0.178942	0.0669132	1.15536	1.8889	0.171394
cysC	EG10185	GO:0006790	sulfur metabolic process|0006790||	adenosine 5'-phosphosulfate kinase	1431	205	331	359	731	669	99.9237	17.8093	24.5573	36.274	74.0785	49.0474	5.92967	4.36574	4.87119	5.02962	6.33524	6.00584	5.05554	5.79024	0.798094	0.678987	-1.66405	-1.21443	0.292959
cysD	EG10186	GO:0006790	sulfur metabolic process|0006790||	sulfate adenylyltransferase, subunit 2	7630	6342	5400	2483	5854	5222	355.191	367.307	267.089	167.258	395.491	255.232	8.50138	8.32398	7.98227	7.87813	8.51026	7.96644	8.26921	8.11828	0.26385	0.342325	1.11029	0.604856	0.579899
cysE	EG10187	GO:0005737	cysteine biosynthetic process|0019344||	serine acetyltransferase	1032	1808	1861	1042	1204	758	53.1263	115.796	101.789	77.6192	89.9502	40.9695	6.02104	6.6256	6.56314	6.50307	6.33743	5.52182	6.40326	6.12078	0.332485	0.525278	1.21629	0.787044	0.482728
cysG	EG10188	.	.	fused siroheme synthase 1,3-dimethyluroporphyriongen III dehydrogenase and siroheme ferrochelatase/uroporphyrinogen methyltransferase	866	967	932	572	1051	1757	26.6706	37.0516	30.4968	25.4908	46.9746	56.813	5.09587	4.90433	4.77911	5.25585	5.36189	5.74833	4.92644	5.45536	0.159531	0.259199	-1.44285	-3.01	0.0501493
cysH	EG10189	GO:0006790	sulfur metabolic process|0006790||	phosphoadenosine phosphosulfate reductase; PAPS reductase, thioredoxin dependent	4729	544	607	653	1875	1691	272.26	38.9653	37.1302	54.4	156.661	102.216	7.17143	5.43394	5.50505	5.70742	7.43985	7.02485	6.03681	6.72404	0.98326	0.904538	-1.61019	-0.890938	0.423636
cysI	EG10190	GO:0006790	sulfur metabolic process|0006790||	sulfite reductase, beta subunit, NAD(P)-binding, heme-binding	6223	1072	1404	1402	3866	2562	153.725	32.9461	36.8498	50.1146	138.596	66.4484	6.61973	5.13687	5.43467	5.59131	7.18135	6.37428	5.73042	6.38231	0.784427	0.795053	-1.57123	-1.01094	0.369239
cysJ	EG10191	GO:0006790	sulfur metabolic process|0006790||	sulfite reductase, alpha subunit, flavoprotein	5254	3842	3571	1556	5262	4045	123.515	112.37	89.1955	52.9311	179.525	99.841	7.06768	6.56895	6.34741	6.34275	7.3164	6.63219	6.66135	6.76378	0.368919	0.499984	-1.07358	-0.285535	0.790576
cysK	EG10192	GO:0005737	cysteine biosynthetic process|0019344||	cysteine synthase A, O-acetylserine sulfhydrolase A subunit	113174	60967	65210	39315	57621	42624	4926.99	3302.14	3016.29	2476.65	3640.51	1948.28	11.6991	11.6684	11.6928	11.3847	11.8398	10.8177	11.6868	11.3474	0.0162032	0.512046	1.2652	1.14736	0.369763
cysM	EG10193	GO:0019344	cysteine biosynthetic process|0019344||	cysteine synthase B (O-acetylserine sulfhydrolase B)	3427	1334	1331	657	1865	1501	159.009	77.0066	65.6159	44.1107	125.583	73.1221	6.94853	6.14865	6.02172	5.86618	6.97385	6.36474	6.37297	6.40159	0.502476	0.554752	-1.02004	-0.0662333	0.9504
cysN	EG10194	GO:0006790	sulfur metabolic process|0006790||	sulfate adenylyltransferase, subunit 1	10212	2586	3874	3050	5364	4695	302.611	95.3382	121.971	130.781	230.679	146.073	7.71005	6.65026	7.10578	6.9834	7.94611	7.43766	7.15536	7.45572	0.53163	0.481613	-1.23145	-0.725231	0.50883
cysP	EG10195	GO:0042597	sulfur metabolic process|0006790||	thiosulfate-binding protein	5709	7825	5313	2171	5094	4426	237.542	405.07	234.879	130.711	307.599	193.354	8.14196	8.39026	7.72053	7.64786	8.04146	7.52154	8.08425	7.73695	0.338571	0.271167	1.27217	1.38674	0.240991
cysQ	EG10043	GO:0006790	sulfur metabolic process|0006790||	3'(2'),5'-bisphosphate nucleotidase	1093	1631	2374	1897	1030	849	62.4171	115.878	144.042	156.755	85.3623	50.9041	6.12674	6.78554	7.1777	7.08716	6.41147	5.92475	6.69666	6.47446	0.531086	0.58376	1.16651	0.487665	0.651524
cysS	EG10196	GO:0005737	tRNA aminoacylation for protein translation|0006418||	cysteinyl-tRNA synthetase	1323	2722	2309	591	1804	2069	40.3923	103.393	74.9008	26.1094	79.932	66.3224	6.01846	6.19391	5.8573	5.75081	5.92434	5.83579	6.02322	5.83698	0.168354	0.0867693	1.1378	1.7032	0.18731
cysT	EG30026	.	.	tRNA-Cys	19	64	67	7	73	154	10.8648	45.5318	40.707	5.79215	60.5813	92.4596	4.94408	4.56391	4.54487	4.65691	5.06283	5.73978	4.68429	5.15317	0.22519	0.547061	-1.38404	-1.37278	0.274131
cysU	EG10197	GO:0009274	sulfur metabolic process|0006790||	sulfate/thiosulfate ABC transporter permease	1682	786	1079	374	1126	887	85.3417	49.6162	58.1676	27.4586	82.9124	47.252	6.25592	5.41456	5.75983	5.34835	6.28893	5.70616	5.81011	5.78115	0.422928	0.474752	1.02028	0.0788866	0.940959
cysW	EG10198	GO:0009274	sulfur metabolic process|0006790||	sulfate/thiosulfate ABC transporter permease	1918	616	1043	440	1479	907	92.6501	37.0206	53.5311	30.7554	103.684	46.0009	6.28175	5.08905	5.70966	5.34004	6.62235	5.72506	5.69349	5.89582	0.596513	0.657986	-1.15055	-0.394584	0.713467
cysZ	EG10003	GO:0009274	sulfur metabolic process|0006790||	sulfate transporter, sulfite inhibited	1073	1249	1246	568	816	1189	59.5863	86.2927	73.5172	45.6422	65.7631	69.325	6.12767	6.15819	6.0641	5.96687	5.88146	6.12351	6.11665	5.99061	0.0480043	0.122756	1.09129	1.65622	0.210112
cytR	EG10200	GO:0005737	nucleobase, nucleoside and nucleotide interconversion|0015949||	Anti-activator for CytR-CRP nucleoside utilization regulon	1197	2057	2102	427	596	773	49.3683	105.549	92.1109	25.4832	35.6735	33.473	5.94087	6.32698	6.26786	5.41001	5.05133	5.15823	6.17857	5.20652	0.207965	0.184148	1.96162	6.0611	0.00392051
dacA	EG10201	GO:0019866	response to drug|0042493||	D-alanyl-D-alanine carboxypeptidase (penicillin-binding protein 5)	2935	4154	3654	1193	3853	4502	102.472	180.439	135.548	60.2714	195.229	165.031	7.20695	7.0638	6.77157	6.79868	7.27298	7.11734	7.01411	7.063	0.221902	0.241775	-1.03447	-0.258063	0.80918
dacB	EG10202	GO:0009274	peptidoglycan biosynthetic process|0009252||	D-alanyl-D-alanine carboxypeptidase	448	751	660	278	470	480	13.22	27.5713	20.6929	11.8705	20.1278	14.8715	4.05947	4.37938	4.12913	4.2617	4.2135	4.02924	4.18933	4.16815	0.168233	0.122688	1.01479	0.176204	0.869452
dacC	EG10203	GO:0042597	response to drug|0042493||	D-alanyl-D-alanine carboxypeptidase; penicillin-binding protein 6a	4084	3575	4352	2437	2156	2067	143.655	156.451	162.648	124.04	110.06	76.3375	7.03258	7.2129	7.33817	6.97989	6.81704	6.51674	7.19455	6.77123	0.15362	0.23495	1.34102	2.61199	0.0689935
dacD	EG11893	GO:0009274	.	D-alanyl-D-alanine carboxypeptidase; penicillin-binding protein 6b	516	438	541	395	330	457	18.7103	19.7592	20.8426	20.7252	17.3656	17.3984	4.18319	4.18599	4.35571	4.5115	4.26908	4.46913	4.24163	4.41657	0.0988054	0.129477	-1.12892	-1.86038	0.141305
dadA	EG11407	GO:0009063	cellular amino acid catabolic process|0009063||	D-amino acid dehydrogenase	1272	2485	3712	1892	982	363	41.4362	100.713	128.477	89.1837	46.4248	12.4154	5.41587	6.51072	6.93835	6.31311	5.62127	4.23899	6.28832	5.39112	0.785228	1.05604	1.86244	1.18086	0.308069
dadX	EG11408	GO:0009063	cellular amino acid catabolic process|0009063||	alanine racemase, catabolic, PLP-binding	718	1127	1577	1043	535	287	28.3685	55.3989	66.2015	59.6305	30.6769	11.9057	4.80793	5.66266	6.02618	5.71489	5.05984	4.13316	5.49893	4.9693	0.625413	0.794742	1.44356	0.907084	0.418301
dam	EG10204	GO:0005737	DNA methylation|0006306||	DNA adenine methyltransferase	991	1547	1600	784	1515	1606	50.1014	97.3042	85.9449	57.354	111.156	85.2478	6.17064	6.25406	6.19933	6.41167	6.52404	6.32336	6.20801	6.41969	0.042382	0.100578	-1.15804	-3.35928	0.0514453
damX	EG11183	GO:0009274	.	cell division protein that binds to the septal ring	3968	6827	7564	3726	5842	6763	130.465	279.266	264.24	177.271	278.76	233.466	7.61383	7.79834	7.84867	7.92812	7.8654	7.71756	7.75361	7.83703	0.123642	0.108107	-1.05952	-0.879667	0.429539
dapA	EG10205	GO:0005737	lysine biosynthetic process via diaminopimelate|0009089||	dihydrodipicolinate synthase	6539	8394	9334	4859	7753	8423	314.792	502.744	477.424	338.479	541.662	425.736	8.64632	8.73788	8.72162	8.78591	8.85907	8.62717	8.70194	8.75738	0.0488472	0.118553	-1.03918	-0.74895	0.514546
dapB	EG10206	GO:0009274	lysine biosynthetic process via diaminopimelate|0009089||	dihydrodipicolinate reductase	1222	1759	2010	1233	1485	1851	62.9073	112.658	109.939	91.8469	110.944	100.045	6.39885	6.56433	6.64515	6.80495	6.61416	6.63434	6.53611	6.68448	0.125552	0.104817	-1.10832	-1.57132	0.193447
dapD	EG10207	GO:0005737	lysine biosynthetic process via diaminopimelate|0009089||	2,3,4,5-tetrahydropyridine-2-carboxylate N-succinyltransferase	5205	6357	6833	3592	6594	7278	266.974	405.663	372.377	266.597	490.843	391.941	8.43497	8.42971	8.36261	8.50806	8.69661	8.49842	8.4091	8.56769	0.0403468	0.111746	-1.1162	-2.31217	0.120755
dapE	EG10208	GO:0009089	lysine biosynthetic process via diaminopimelate|0009089||	N-succinyl-diaminopimelate deacylase	1274	1860	1821	578	1184	1114	47.7927	86.8102	72.5816	31.3756	64.4599	43.8772	5.9387	6.07653	5.95834	5.64567	5.77502	5.46891	5.99119	5.62986	0.0745581	0.153665	1.2846	3.66416	0.0373472
dapF	EG10209	GO:0005737	lysine biosynthetic process via diaminopimelate|0009089||	diaminopimelate epimerase	1209	1395	1562	1030	1420	1432	62.0117	89.0199	85.1241	76.4463	105.702	77.1173	6.22316	6.24022	6.31585	6.5047	6.5848	6.32025	6.25974	6.46991	0.0493342	0.135659	-1.15683	-2.52183	0.10203
dauA	EG12392	GO:0009274	.	C4-dicarboxylic acid transporter	1271	1089	1179	548	715	818	32.0138	34.126	31.5522	19.9731	26.1363	21.6325	4.95004	4.9064	4.9184	4.70542	4.74147	4.68305	4.92495	4.70998	0.0225424	0.0294786	1.16068	10.0334	0.000769945
dbpA	EG10210	GO:0005737	RNA modification|0009451||	ATP-dependent RNA helicase, specific for 23S rRNA	575	1385	1337	795	848	826	17.7085	53.0676	43.7492	35.4286	37.9015	26.7089	4.68118	5.38464	5.24291	5.50766	5.07878	4.76775	5.10291	5.11806	0.372042	0.371516	-1.01056	-0.0499246	0.962576
dcd	EG11418	GO:0015949	nucleobase, nucleoside and nucleotide interconversion|0015949||	deoxycytidine triphosphate deaminase; dCTP deaminase	1370	1990	2303	696	1184	1352	99.6091	180.01	177.908	73.2251	124.933	103.209	7.01526	7.13597	7.23421	6.80046	6.73749	6.64162	7.12848	6.72652	0.109665	0.0799867	1.3213	5.12909	0.0086748
dcm	EG10211	GO:0005737	DNA methylation|0006306||	DNA cytosine methyltransferase	513	1212	1087	342	982	812	15.2981	44.9663	34.4408	14.7576	42.4988	25.4236	4.63103	4.93215	4.72097	4.88309	5.06233	4.57961	4.76138	4.84168	0.154571	0.244012	-1.05723	-0.481466	0.659643
dcp	EG10212	.	.	dipeptidyl carboxypeptidase II	1803	3180	3878	1859	2436	3247	37.2899	81.8254	85.2173	55.6349	73.1171	70.5082	5.7783	5.98948	6.2055	6.25695	5.93221	6.06471	5.99109	6.08462	0.213602	0.16328	-1.06698	-0.602535	0.581412
dcrB	EG12218	.	.	putative lipoprotein	2192	2733	2654	1529	2065	2173	166.229	257.853	213.842	167.783	227.265	173.017	7.59315	7.78794	7.64281	7.67751	7.70069	7.42305	7.67463	7.60042	0.101218	0.154044	1.05279	0.697406	0.529591
dctA	EG20044	GO:0009274	carbohydrate catabolic process|0016052||	C4-dicarboxylic acid, orotate and citrate transporter	1584	2187	1883	257	307	223	52.0809	89.4617	65.7805	12.2272	14.649	7.6982	5.55988	6.17785	5.86797	4.28149	4.05348	3.53061	5.86857	3.95519	0.308984	0.384964	3.76688	6.71367	0.00301386
dctR	EG11889	GO:0006355	regulation of transcription, DNA-dependent|0006355||	Putative LuxR family repressor for dicarboxylate transport	371	813	1141	495	1468	754	29.5652	80.6052	96.6088	57.08	169.777	63.087	5.75108	5.85305	6.23364	6.54818	6.9747	5.79614	5.94592	6.43967	0.254333	0.59673	-1.4081	-1.31839	0.287941
dcuA	EG11225	GO:0009274	carbohydrate catabolic process|0016052||	C4-dicarboxylate antiporter	16479	10172	10444	5350	4635	6534	535.576	411.303	360.646	251.603	218.618	222.962	8.65564	8.71199	8.5746	7.99863	7.85641	7.99257	8.64741	7.9492	0.0690612	0.0804183	1.62249	11.4085	0.000381044
dcuB	EG10006	GO:0009274	carbohydrate catabolic process|0016052||	C4-dicarboxylate transporter, anaerobic; DcuS co-sensor	5374	167	188	59	554	1103	169.578	6.55623	6.30311	2.69399	25.3705	36.5435	6.00106	2.91234	2.96496	2.40324	4.97141	5.63892	3.95945	4.33786	1.76828	1.70834	-1.2999	-0.266569	0.802994
dcuC	EG13545	GO:0009274	carbohydrate catabolic process|0016052||	anaerobic C4-dicarboxylate transport	3803	828	543	112	616	2387	116.109	31.451	17.6142	4.94798	27.2938	76.516	6.29855	4.70207	3.97528	3.58713	4.72591	6.35284	4.99196	4.88863	1.18845	1.39001	1.07426	0.097869	0.926852
dcuD	EG12818	GO:0009274	.	putative transporter	146	76	70	58	72	72	4.51615	2.92479	2.30058	2.59606	3.23217	2.33835	2.07015	1.84543	1.68829	1.90077	2.26085	2.0715	1.86796	2.07771	0.19192	0.18012	-1.15649	-1.38031	0.239882
dcuR	EG12464	GO:0005737	anaerobic respiration|0009061||	response regulator in two-component regulatory system with DcuS	1021	832	877	283	511	736	60.006	60.8356	54.7637	24.0673	43.5849	45.4159	5.90629	5.67589	5.63212	5.22815	5.35923	5.60637	5.7381	5.39792	0.147292	0.192052	1.26592	2.43447	0.075913
dcuS	EG12465	GO:0009274	anaerobic respiration|0009061||	sensory histidine kinase in two-component regulatory system with DcuR, regulator of anaerobic fumarate respiration	1173	1188	1316	469	734	1003	30.4144	38.3233	36.2545	17.5965	27.62	27.3051	5.05049	4.98412	5.03562	4.74852	4.72607	4.882	5.02341	4.78553	0.0348255	0.0842958	1.17926	4.51741	0.0260413
dcyD	EG14038	.	.	D-cysteine desulfhydrase, PLP-dependent	1565	1617	1844	808	1365	1395	67.0963	86.2501	83.9981	50.1265	84.9303	62.7943	6.26645	6.17908	6.27294	6.08378	6.24922	6.02235	6.23949	6.11845	0.0524163	0.117345	1.08752	1.63126	0.208873
ddlA	EG10213	GO:0009274	peptidoglycan biosynthetic process|0009252||	D-alanine-D-alanine ligase A	4128	3376	3764	1635	3249	3867	159.524	162.314	154.547	91.4275	182.214	156.9	7.43316	7.10686	7.14238	6.99756	7.3813	7.26274	7.22747	7.21387	0.179019	0.196481	1.00947	0.0886162	0.933681
ddlB	EG10214	GO:0009274	peptidoglycan biosynthetic process|0009252||	D-alanine:D-alanine ligase	1453	1953	2235	1478	1838	2015	66.7586	111.637	109.105	98.2626	122.556	97.2027	6.43228	6.57018	6.6542	6.85928	6.77799	6.60931	6.55222	6.74886	0.112045	0.127504	-1.14603	-2.00657	0.116411
ddpA	EG13790	GO:0042597	.	D,D-dipeptide ABC transporter periplasmic binding protein	86	173	188	57	63	63	2.34633	5.8722	5.44969	2.25028	2.49446	1.80464	1.87835	2.35004	2.31496	2.1265	1.8418	1.64477	2.18112	1.87102	0.26279	0.242188	1.23979	1.50292	0.207744
ddpB	EG13789	GO:0009274	.	D,D-dipeptide ABC transporter permease	17	44	51	27	21	20	0.703193	2.26435	2.2414	1.61607	1.26064	0.868595	0.986581	1.42958	1.45616	1.53603	1.23728	1.02289	1.29077	1.2654	0.263771	0.257727	1.01774	0.119154	0.9109
ddpC	EG13788	GO:0009274	.	D,D-dipeptide ABC transporter permease	53	62	83	55	47	51	2.50026	3.63887	4.16017	3.75443	3.21775	2.52604	1.82004	1.95573	2.17477	2.36969	2.18931	2.08442	1.98351	2.21447	0.178988	0.144292	-1.17362	-1.74	0.160056
ddpD	EG13787	GO:0005737	.	D,D-dipeptide ABC transporter ATPase	28	55	60	41	40	43	1.20044	2.93368	2.73313	2.54355	2.4888	1.93559	1.34567	1.63862	1.64961	2.02969	1.86513	1.70374	1.54464	1.86619	0.172397	0.162977	-1.24967	-2.3476	0.0789273
ddpF	EG13786	GO:0005737	.	D,D-dipeptide ABC transporter ATPase	150	174	210	223	143	151	6.8472	9.8818	10.1851	14.7299	9.47335	7.23703	2.88658	3.20236	3.33679	3.88981	3.53897	3.38439	3.14191	3.60439	0.23111	0.258981	-1.37791	-2.30776	0.0830825
ddpX	EG13791	GO:0042597	response to osmotic stress|0006970||	D-ala-D-ala dipeptidase, Zn-dependent	44	90	79	24	16	20	3.19912	8.14116	6.10281	2.525	1.68828	1.52676	2.04358	2.74657	2.51899	2.14196	1.58746	1.58974	2.43638	1.77305	0.358702	0.319487	1.58373	2.39182	0.0758746
deaD	EG10215	GO:0005737	RNA modification|0009451||	ATP-dependent RNA helicase	31840	16381	14106	20665	24998	22380	712.874	456.295	335.558	669.495	812.252	526.091	9.14908	8.91147	8.59646	9.17903	9.72273	9.23163	8.88567	9.3778	0.277212	0.299877	-1.40652	-2.08726	0.105584
dedA	EG10216	GO:0009274	.	DedA family inner membrane protein	1505	593	663	1928	767	1097	96.4926	47.3018	45.1643	178.87	71.3672	73.8458	5.9711	5.78549	5.84914	6.64172	6.45942	6.68498	5.86858	6.59537	0.0943228	0.119711	-1.65496	-8.25985	0.00147046
dedD	EG10218	.	.	membrane-anchored periplasmic protein involved in septation	629	854	1042	687	760	969	40.1457	67.8127	70.661	63.4478	70.3959	64.9341	5.70053	5.79862	6.01845	6.21615	5.97705	6.06102	5.8392	6.08474	0.1628	0.121304	-1.18554	-2.09479	0.109932
def	EG11440	GO:0006464	protein modification process|0006464||	peptide deformylase	5693	5680	5927	4181	4040	6221	472.359	586.334	522.505	501.977	486.473	541.942	8.97701	9.07134	9.02345	9.06116	8.85318	9.11444	9.02393	9.00959	0.0471663	0.138057	1.00999	0.170248	0.877818
degP	EG10463	GO:0042597	response to temperature stimulus|0009266||	serine endoprotease (protease Do), membrane-associated	2193	2292	2205	738	2032	2116	65.1216	84.6772	69.5696	31.7114	87.5702	65.9726	6.27741	6.06635	5.88781	5.74459	6.21111	5.98402	6.07719	5.97991	0.195023	0.233287	1.06976	0.554156	0.609868
degQ	EG12612	.	.	serine endoprotease, periplasmic	1289	2349	2517	1289	1336	1337	39.872	90.399	82.7223	57.6953	59.9746	43.4218	5.6748	6.21548	6.21877	6.1638	5.75783	5.52084	6.03635	5.81416	0.313114	0.325161	1.1665	0.852543	0.442016
degS	EG11652	GO:0042597	proteolysis|0006508||	serine endoprotease, periplasmic	878	1191	1140	463	859	1013	34.7876	58.7094	47.9909	26.545	49.3934	42.1406	5.45039	5.5105	5.37674	5.35909	5.43985	5.38929	5.44588	5.39608	0.0669961	0.0408057	1.03512	1.09962	0.345088
deoA	EG10219	GO:0015949	nucleobase, nucleoside and nucleotide interconversion|0015949||	thymidine phosphorylase	688	1160	1330	818	850	998	22.0054	46.1599	45.1978	37.8588	39.4554	33.5146	4.88301	5.20991	5.33757	5.54041	5.19028	5.15776	5.1435	5.29615	0.234445	0.212157	-1.11161	-0.836233	0.450505
deoB	EG10220	GO:0015949	nucleobase, nucleoside and nucleotide interconversion|0015949||	phosphopentomutase	2334	2373	2770	2840	1892	2802	80.6902	102.066	101.748	142.073	94.9264	101.707	6.41628	6.58812	6.72668	7.00444	6.55751	6.84162	6.57703	6.80119	0.1555	0.226195	-1.1681	-1.4145	0.238731
deoC	EG10221	GO:0005737	nucleobase, nucleoside and nucleotide interconversion|0015949||	2-deoxyribose-5-phosphate aldolase, NAD(P)-linked	1025	1656	2037	1131	1258	1411	55.6072	111.772	117.415	88.7854	99.0452	80.3702	6.24144	6.54661	6.74445	6.75061	6.44206	6.30915	6.51083	6.50061	0.25341	0.226475	1.00711	0.0521088	0.96097
deoD	EG10222	GO:0015949	nucleobase, nucleoside and nucleotide interconversion|0015949||	purine nucleoside phosphorylase 1; nicotinamide 1-beta-D-riboside phosphorylase	2401	4456	4152	1658	1980	2648	141.111	325.821	259.269	141.002	168.881	163.399	7.53373	8.0425	7.83335	7.60842	7.22635	7.27481	7.80319	7.36986	0.255723	0.208019	1.35035	2.27685	0.0878398
deoR	EG10223	GO:0005737	nucleobase, nucleoside and nucleotide interconversion|0015949||	deoxyribose-5-phosphate-inducible deoxyribose operon transcriptional repressor; repressor of nupG and tsx	1162	984	1173	905	830	1220	64.7837	68.2527	69.4835	73.0096	67.1558	71.4136	6.02654	5.95556	6.10721	6.23311	6.04341	6.3096	6.02977	6.19538	0.0758778	0.13705	-1.12164	-1.83104	0.160927
der	EG14207	.	.	GTPase; multicopy suppressor of ftsJ	4630	4903	5040	3420	4105	5025	133.009	175.237	153.834	142.166	171.142	151.564	7.20783	7.27742	7.18826	7.34334	7.33238	7.27558	7.2245	7.3171	0.0468595	0.0363727	-1.06629	-2.70375	0.0574512
dfp	EG10004	GO:0005737	coenzyme A biosynthetic process|0015937||	fused 4'-phosphopantothenoylcysteine decarboxylase/phosphopantothenoylcysteine synthetase, FMN-binding	711	1104	1086	454	937	1019	24.6408	47.6015	39.9889	22.7674	47.1272	37.0784	5.07417	5.17753	5.06564	5.22391	5.32991	5.16701	5.10578	5.24028	0.0622856	0.0826728	-1.09771	-2.25053	0.0926914
dgcZ	EG11643	.	.	diguanylate cyclase, zinc-sensing	2721	993	873	784	690	908	129.227	58.673	44.0517	53.878	47.5575	45.2763	6.29164	5.963	5.68398	5.59992	5.83973	5.95783	5.97954	5.79916	0.304164	0.182374	1.13318	0.880958	0.43824
dgkA	EG10224	GO:0009274	phospholipid biosynthetic process|0008654||	diacylglycerol kinase	514	879	752	193	400	437	58.9438	125.409	91.6257	32.0261	66.5704	52.616	6.29291	6.58682	6.25954	5.80383	5.79453	5.70243	6.37975	5.76693	0.180098	0.0560505	1.52925	5.62744	0.0199934
dgoA	EG11716	GO:0016052	carbohydrate catabolic process|0016052||	2-oxo-3-deoxygalactonate 6-phosphate aldolase	22	78	102	31	12	28	1.50638	6.64466	7.42057	3.07147	1.19245	2.01295	1.58301	2.46446	2.6736	2.38164	1.20876	1.72222	2.24035	1.77087	0.578804	0.587951	1.38461	0.985596	0.380142
dgoD	EG20050	GO:0016052	carbohydrate catabolic process|0016052||	D-galactonate dehydratase	109	269	343	38	52	64	4.01428	12.3253	13.4215	2.02506	2.77927	2.4747	2.61123	3.06905	3.27605	2.32364	1.88283	1.89677	2.98544	2.03441	0.340204	0.250573	1.93325	3.89855	0.0205957
dgoK	EG11717	GO:0016052	carbohydrate catabolic process|0016052||	2-oxo-3-deoxygalactonate kinase	82	163	188	65	41	70	3.94754	9.7626	9.616	4.52791	2.86446	3.53812	2.36234	2.98722	3.05153	2.83367	2.05821	2.38131	2.80036	2.4244	0.380696	0.389518	1.29771	1.19559	0.29792
dgoR	EG11718	GO:0005737	carbohydrate catabolic process|0016052||	D-galactonate catabolism operon transcriptional repressor	223	380	514	136	158	245	13.6759	28.9935	33.4919	12.0688	14.0623	15.7754	4.14633	4.42572	4.75259	4.33943	3.80203	4.11351	4.44155	4.08499	0.303442	0.26983	1.28037	1.52089	0.203882
dgoT	EG11715	GO:0009274	carbohydrate catabolic process|0016052||	D-galactonate transporter	73	122	158	62	46	30	2.38905	4.96739	5.49394	2.93607	2.18477	1.03083	1.7132	2.26934	2.42135	2.16744	1.7975	1.30586	2.13463	1.75693	0.372798	0.432221	1.29927	1.14613	0.31692
dgt	EG10225	GO:0005737	nucleobase, nucleoside and nucleotide interconversion|0015949||	deoxyguanosine triphosphate triphosphohydrolase	1164	1097	1207	485	759	828	32.4476	38.0454	35.7488	19.5634	30.7056	24.2338	5.07708	5.00767	5.05111	4.80012	4.89915	4.78703	5.04529	4.82877	0.0350701	0.0613036	1.16193	5.31	0.0112093
dhaK	EG13901	.	.	dihydroxyacetone kinase, PTS-dependent, dihydroxyacetone-binding subunit	3051	2235	2958	1617	2194	3254	120.546	109.864	124.175	92.4472	125.804	134.987	6.98906	6.6361	6.90943	6.79526	6.88468	7.10465	6.84486	6.9282	0.185129	0.159217	-1.05946	-0.591115	0.586901
dhaL	EG13900	.	.	dihydroxyacetone kinase, C-terminal domain	1346	1045	1224	732	1022	1613	89.9794	86.9119	86.9368	70.8078	99.1504	113.212	6.5745	6.26197	6.38421	6.4314	6.52655	6.81752	6.40689	6.59182	0.157495	0.201165	-1.13676	-1.25371	0.281846
dhaM	EG12399	.	.	putative dihydroxyacetone-specific PTS enzymes: HPr, EI components	4149	3277	4185	2186	3844	6908	123.726	121.58	132.599	94.3281	166.36	216.288	7.21529	6.72918	6.92532	7.00266	7.18785	7.64314	6.9566	7.27788	0.244558	0.329595	-1.24944	-1.35589	0.252167
dhaR	EG13902	GO:0006350	transcription|0006350||	dhaKLM operon transcription activator	564	495	572	320	302	418	12.4302	13.5728	13.3943	10.2052	9.65946	9.67248	3.57533	3.59792	3.69848	3.71493	3.52841	3.69467	3.62391	3.646	0.0655625	0.102339	-1.01543	-0.314847	0.771204
diaA	EG12780	.	.	DnaA initiator-associating factor for replication initiation	985	1068	1304	551	907	867	70.5262	95.1372	99.2009	57.087	94.2469	65.177	6.36793	6.32133	6.49683	6.2569	6.38364	6.07946	6.39536	6.24	0.0909107	0.152793	1.1137	1.51356	0.220291
dicA	EG10226	.	.	Qin prophage; putative regulator for DicB	2142	1173	1557	1304	1363	2151	222.157	151.358	171.575	195.7	205.155	234.23	7.64763	7.21491	7.46919	7.58327	7.68552	7.96165	7.44391	7.74348	0.217466	0.195734	-1.23078	-1.77345	0.15162
dicB	EG10227	.	.	Qin prophage; cell division inhibition protein	5	8	5	1	1	5	1.11946	2.22841	1.18942	0.323975	0.324927	1.17536	1.1128	1.3499	0.949418	0.789414	0.41413	1.22119	1.13737	0.808246	0.20137	0.403861	1.25625	1.26321	0.297491
dicC	EG10228	.	.	Qin prophage; DNA-binding transcriptional regulator for DicB	16	7	11	7	2	7	2.93096	1.59534	2.14095	1.85549	0.531698	1.34632	1.46451	1.36038	1.61569	1.3503	0.919157	1.59875	1.48019	1.2894	0.128376	0.343864	1.14139	0.900322	0.44484
dicF	EG31115	.	.	sRNA antisense regulator, inhibits ftsZ, Hfq-dependent; Qin prophage	40	47	72	48	21	31	31.9364	46.6862	61.0776	55.4548	24.3327	25.9866	4.97672	5.42813	5.92615	5.67301	4.77705	5.01679	5.44367	5.15562	0.474906	0.463833	1.22099	0.751565	0.494137
dinB	EG13141	GO:0005737	DNA-dependent DNA replication|0006261||	DNA polymerase IV	412	318	346	315	275	318	16.5095	15.8537	14.7312	18.265	15.9925	13.3791	3.91202	3.89972	3.91986	4.25457	4.20246	4.15922	3.91053	4.20542	0.0101493	0.0477417	-1.22679	-10.4645	0.00665116
dinD	EG11193	GO:0005737	DNA repair|0006281||	DNA damage-inducible protein	968	549	491	251	197	302	49.6504	35.0336	26.758	18.6292	14.6642	16.2636	5.11538	5.12044	4.86256	4.35879	4.19459	4.52197	5.03279	4.35845	0.14745	0.163695	1.59587	5.30155	0.00626684
dinF	EG11491	GO:0009274	DNA repair|0006281||	oxidative stress resistance protein; putative MATE family efflux pump; UV and mitomycin C inducible protein	357	370	293	239	323	284	10.9469	14.1153	9.54584	10.6045	14.3738	9.14328	3.45541	3.62764	3.24921	3.77767	3.91975	3.62414	3.44409	3.77385	0.18947	0.147841	-1.25681	-2.37667	0.080092
dinG	EG11357	GO:0005737	DNA repair|0006281||	ATP-dependent DNA helicase	1535	1193	1163	1020	1111	1201	30.1974	29.1989	24.3089	29.0358	31.7191	24.8065	4.79144	4.73209	4.62509	4.94132	5.04131	4.93267	4.71621	4.97177	0.084302	0.0603841	-1.1938	-4.2686	0.0159887
dinI	EG12670	GO:0005737	DNA repair|0006281||	DNA damage-inducible protein I	1157	461	565	478	431	825	199.021	98.6581	103.262	118.978	107.594	148.998	7.22257	6.66681	6.85473	6.7969	6.85661	7.42738	6.9147	7.02696	0.282693	0.348056	-1.08092	-0.433631	0.687808
dinJ	EG13142	GO:0006281	DNA repair|0006281||	antitoxin of YafQ-DinJ toxin-antitoxin system	2288	1167	1356	1693	1055	1660	370.951	235.395	233.585	397.182	248.233	282.573	8.13436	7.95871	8.08613	8.26455	8.11961	8.36025	8.05974	8.24814	0.0907508	0.121155	-1.1395	-2.15572	0.102768
dinQ	EG14431	.	.	UV-inducible membrane toxin, DinQ-AgrB type I toxin-antitoxin system	7345	5838	8562	7043	3587	7522	3700.11	3658.91	4582.7	5133.95	2622.4	3978.48	11.6162	11.8634	12.1939	12.0858	11.226	11.9575	11.8912	11.7564	0.289808	0.463792	1.09791	0.426813	0.695444
djlA	EG11570	GO:0006457	protein folding|0006457||	membrane-anchored DnaK co-chaperone, DNA-binding protein	1069	1242	1361	799	1050	1218	55.4356	80.1306	74.9883	59.9556	79.0217	66.3163	6.03606	6.08747	6.12674	6.20235	6.17267	6.09765	6.08342	6.15756	0.0454739	0.0539567	-1.05273	-1.81972	0.144975
djlB	EG13649	GO:0006457	protein folding|0006457||	putative HscC co-chaperone, uncharacterized J domain-containing protein	168	74	74	55	34	67	4.97832	2.72816	2.32986	2.35835	1.46217	2.08454	2.00318	1.8556	1.74851	1.69537	1.61374	2.03336	1.8691	1.78083	0.127868	0.222479	1.0631	0.595812	0.590928
djlC	EG13652	.	.	J domain-containing HscC co-chaperone; Hsc56	364	291	404	269	187	244	10.6081	10.551	12.5095	11.3438	7.90901	7.46597	3.29217	3.33154	3.64923	3.66887	3.37027	3.45014	3.42432	3.49643	0.195777	0.15459	-1.05125	-0.500693	0.644218
dkgA	EG13015	GO:0005737	carbohydrate catabolic process|0016052||	2,5-diketo-D-gluconate reductase A	3341	3405	4450	1998	1674	1930	170.745	216.498	241.633	147.754	124.157	103.559	7.39031	7.61194	7.8644	7.31919	6.96468	6.88601	7.62222	7.05663	0.23721	0.230762	1.47999	2.96017	0.0415867
dkgB	EG11648	GO:0005737	carbohydrate catabolic process|0016052||	2,5-diketo-D-gluconate reductase B	367	913	1285	312	265	401	19.3157	59.7835	71.8576	23.7614	20.2412	22.1591	4.75846	5.44544	5.82393	5.22442	4.27896	4.55314	5.34261	4.68551	0.540128	0.486431	1.57691	1.56578	0.193224
dksA	EG10230	GO:0005737	protein folding|0006457||	transcriptional regulator of rRNA transcription; DnaK suppressor protein	7866	10184	10479	5703	6047	6955	729.946	1175.76	1033.19	765.794	814.371	677.634	9.66767	10.0618	9.99368	9.85404	9.61322	9.39617	9.90771	9.62115	0.210644	0.229038	1.21973	1.59505	0.186424
dld	EG10231	GO:0005737	aerobic respiration|0009060||	D-lactate dehydrogenase, FAD-binding, NADH independent	6093	8109	9462	7014	4679	6757	150.25	248.781	247.908	250.278	167.449	174.944	7.4066	7.83431	7.9567	7.93916	7.33453	7.50144	7.73254	7.59171	0.288826	0.312261	1.10254	0.573439	0.597222
dmlA	EG13507	GO:0006113	fermentation|0006113||	D-malate oxidase, NAD-dependent; putative tartrate dehydrogenase	873	318	404	492	237	278	34.0162	15.4157	16.7254	27.7401	13.4019	11.3731	4.3619	4.1537	4.32736	4.33918	4.23021	4.23891	4.28099	4.26943	0.111577	0.0605558	1.00804	0.157658	0.884485
dmlR	EG13506	GO:0006350	transcription|0006350||	transcriptional activator of dmlA	618	1024	1470	193	351	308	28.3021	58.3438	71.5272	12.7897	23.3283	14.8095	5.17751	5.399	5.8027	4.6019	4.43617	4.06637	5.45974	4.36815	0.316991	0.274168	2.13109	4.51122	0.0112501
dmsA	EG10232	GO:0009274	anaerobic respiration|0009061||	dimethyl sulfoxide reductase, anaerobic, subunit A	1154	853	961	150	1076	3702	19.9723	18.3669	17.6714	3.75652	27.0259	67.2698	4.92011	3.63806	3.6648	3.55862	4.34037	5.67451	4.07433	4.5245	0.732596	1.0699	-1.3662	-0.601323	0.584009
dmsB	EG10233	GO:0009274	anaerobic respiration|0009061||	dimethyl sulfoxide reductase, anaerobic, subunit B	164	190	174	19	164	547	11.2294	16.1857	12.6586	1.88252	16.2968	39.3244	4.23445	3.30216	3.08	2.94058	3.58136	4.8562	3.53887	3.79272	0.612548	0.975143	-1.19238	-0.381805	0.725457
dmsC	EG10234	GO:0009274	anaerobic respiration|0009061||	dimethyl sulfoxide reductase, anaerobic, subunit C	335	427	359	130	363	808	16.4071	26.0184	18.6813	9.21304	25.8012	41.549	4.53455	4.23063	3.93629	4.25067	4.44799	5.16586	4.23382	4.62151	0.29914	0.481639	-1.30829	-1.18434	0.313592
dmsD	EG13847	.	.	twin-argninine leader-binding protein for DmsA and TorA	480	578	626	427	676	832	33.0269	49.4788	45.7641	42.5134	67.5023	60.1051	5.40218	5.34104	5.36014	5.80983	5.86892	5.90778	5.36779	5.86218	0.0312751	0.0493242	-1.40873	-14.6619	0.000351006
dnaA	EG10235	GO:0005737	DNA-dependent DNA replication|0006261||	chromosomal replication initiator protein DnaA, DNA-binding transcriptional dual regulator	3991	5393	5614	2800	4217	3257	120.286	202.223	179.776	122.114	184.452	103.066	7.16763	7.40652	7.36276	7.27395	7.37722	6.76144	7.3123	7.13754	0.127191	0.329778	1.12878	0.856419	0.463853
dnaB	EG10236	GO:0005737	DNA-dependent DNA replication|0006261||	replicative DNA helicase	1237	2406	2126	781	2138	1948	36.9665	89.4539	67.5034	33.7723	92.7239	61.1207	5.84973	6.02093	5.76241	5.91192	6.15254	5.80397	5.87769	5.95614	0.131509	0.178448	-1.05589	-0.613012	0.575735
dnaC	EG10237	GO:0006261	DNA-dependent DNA replication|0006261||	DNA biosynthesis protein	533	812	772	264	500	486	30.5613	57.9251	47.0313	21.9039	41.6065	29.2579	5.28022	5.46155	5.32755	5.14368	5.21864	4.94347	5.35644	5.10193	0.0940539	0.142255	1.19293	2.58498	0.0703356
dnaE	EG10238	GO:0005737	DNA-dependent DNA replication|0006261||	DNA polymerase III alpha subunit	2123	3095	2842	1704	3059	2877	25.7928	46.7815	36.6857	29.9564	53.9353	36.6986	5.05712	5.2077	5.00594	5.39333	5.55057	5.21927	5.09026	5.38772	0.104882	0.165725	-1.22899	-2.62705	0.0693702
dnaG	EG10239	GO:0005737	DNA-dependent DNA replication|0006261||	DNA primase	3743	4494	3666	1968	3104	3388	90.7146	135.505	94.4004	69.0167	109.175	86.2109	6.67568	6.83819	6.4587	6.50383	6.62142	6.46335	6.65752	6.52953	0.190398	0.0821079	1.09277	1.06914	0.37062
dnaJ	EG10240	GO:0005737	protein folding|0006457||	chaperone Hsp40, DnaK co-chaperone	3595	2310	3642	4230	2253	1379	134.505	107.527	144.778	229.008	122.334	54.1707	6.69107	6.87028	7.36902	7.26922	7.1096	6.24582	6.97679	6.87488	0.351301	0.550596	1.07319	0.270264	0.802562
dnaK	EG10241	GO:0005737	protein folding|0006457||	chaperone Hsp70, with co-chaperone DnaJ	63470	28309	48360	73031	29988	21404	1401.03	777.444	1134.2	2332.7	960.667	496.062	9.82466	9.97854	10.6161	10.5237	10.2774	9.39618	10.1398	10.0658	0.419619	0.592818	1.05262	0.176437	0.869419
dnaN	EG10242	GO:0005737	DNA-dependent DNA replication|0006261||	DNA polymerase III, beta subunit	1502	2754	2694	1182	1717	1719	57.7277	131.687	110.011	65.7361	95.7702	69.3668	6.2952	6.71533	6.58011	6.5288	6.35184	6.09983	6.53021	6.32682	0.214461	0.215575	1.1514	1.15852	0.31111
dnaQ	EG10243	GO:0005737	DNA-dependent DNA replication|0006261||	DNA polymerase III epsilon subunit	1210	1460	1670	826	1097	1145	69.9481	105.005	102.573	69.0943	92.0328	69.4956	6.35354	6.47135	6.57021	6.44201	6.37976	6.18446	6.46503	6.33541	0.108469	0.134378	1.09401	1.30007	0.266302
dnaT	EG10244	GO:0005737	DNA-dependent DNA replication|0006261||	DNA biosynthesis protein (primosomal protein I)	395	397	445	181	334	313	30.9532	38.7047	37.0503	20.5238	37.9839	25.7521	5.10586	5.0018	5.07188	4.90848	5.15355	4.82599	5.05985	4.96267	0.0530632	0.170371	1.06968	0.943226	0.431017
dnaX	EG10245	GO:0005737	DNA-dependent DNA replication|0006261||	DNA polymerase III/DNA elongation factor III, tau and gamma subunits	2147	2944	2971	1711	2999	3105	47.0247	80.2227	69.1387	54.2271	95.3272	71.4031	5.95838	6.02262	5.92162	6.21609	6.34942	6.13287	5.96754	6.2328	0.0511183	0.109236	-1.20185	-3.80941	0.0350749
dosC	EG13793	.	.	diguanylate cyclase, cold- and stationary phase-induced oxygen-dependent biofilm regulator	2482	1881	2974	2574	908	1006	75.9418	71.6034	96.6817	113.962	40.3191	32.3176	5.85945	6.23293	6.75802	6.37831	5.63332	5.53381	6.28346	5.84848	0.45141	0.461538	1.3519	1.16702	0.308057
dosP	EG13792	.	.	oxygen sensor, c-di-GMP phosphodiesterase, heme-regulated; cold- and stationary phase-induced bioflim regulator	944	1012	1604	1235	536	492	16.6442	22.1991	30.0482	31.5086	13.7152	9.10787	3.94052	4.4048	4.96834	4.76611	4.05179	3.79176	4.43789	4.20322	0.514709	0.504514	1.17664	0.563952	0.602917
dppA	EG10248	GO:0042597	cellular amino acid catabolic process|0009063||	dipeptide/heme ABC transporter periplasmic binding protein; dipeptide chemotaxis receptor	21222	56609	51109	8796	17482	18079	558.473	1853.39	1429.02	334.944	667.655	499.518	9.78408	10.4443	10.2673	9.33187	9.05933	8.74682	10.1652	9.046	0.341752	0.292752	2.17232	4.30796	0.0132179
dppB	EG12625	GO:0009274	.	dipeptide/heme ABC transporter permease	616	1755	1222	142	554	422	25.5554	90.5824	53.8638	8.52436	33.3547	18.3813	5.3245	5.86554	5.26188	4.50074	4.6808	4.16303	5.48397	4.44819	0.331926	0.262851	2.05022	4.23721	0.0148153
dppC	EG12626	GO:0009274	.	dipeptide/heme ABC transporter permease	222	569	379	102	241	148	10.4032	33.1735	18.8702	6.91649	16.3899	7.28177	3.8276	4.49344	3.89698	3.79944	3.8683	3.19157	4.07267	3.61977	0.366046	0.372425	1.36879	1.50222	0.207477
dppD	EG12627	GO:0005737	cellular amino acid catabolic process|0009063||	dipeptide/heme ABC transporter ATPas	348	630	396	130	395	270	14.9653	33.7064	18.0936	8.0895	24.6518	12.1908	4.27939	4.58964	3.91488	3.98884	4.41741	3.78047	4.26131	4.06224	0.337741	0.324753	1.14796	0.735882	0.502683
dppF	EG12628	GO:0005737	cellular amino acid catabolic process|0009063||	dipeptide/heme ABC transporter ATPas	491	608	450	155	396	333	20.6736	31.8496	20.1313	9.44363	24.1978	14.7211	4.54622	4.63327	4.11872	4.06046	4.4953	4.04506	4.43274	4.20028	0.275411	0.255617	1.17484	1.07153	0.344588
dps	EG11415	GO:0005737	response to starvation|0042594||	Fe-binding and storage protein; stress-inducible DNA-binding protein	31726	48669	76441	62652	47976	48494	2663.71	5083.8	6819.01	7611.63	5845.76	4274.84	11.8317	12.3411	12.6231	12.9913	12.5234	12.1281	12.2653	12.5476	0.401103	0.432113	-1.2161	-0.82921	0.453842
dsbA	EG11297	GO:0042597	protein folding|0006457||	periplasmic protein disulfide isomerase I	2604	3349	3362	1927	3245	3876	175.742	281.199	241.077	188.186	317.83	274.65	7.84824	7.87747	7.76359	7.96306	8.09703	7.97632	7.82976	8.01214	0.0591448	0.0738164	-1.13475	-3.33952	0.0309488
dsbB	EG11393	GO:0019861	flagellum assembly|0009296||	oxidoreductase that catalyzes reoxidation of DsbA protein disulfide isomerase I	1318	1045	1071	729	852	1098	105.032	103.607	90.6819	84.0633	98.5354	91.8694	6.66577	6.57574	6.5105	6.53871	6.58745	6.64547	6.584	6.59054	0.0779629	0.0534468	-1.00455	-0.119897	0.911055
dsbC	EG11070	GO:0042597	protein folding|0006457||	protein disulfide isomerase II	976	1474	1709	784	1250	1420	58.0874	109.143	108.068	67.5181	107.966	88.7323	6.34017	6.45141	6.56019	6.56276	6.5129	6.39355	6.45059	6.48974	0.11001	0.0869529	-1.02751	-0.483561	0.65525
dsbD	EG12178	GO:0009274	sulfur metabolic process|0006790||	thiol:disulfide interchange protein and activator of DsbC	843	1275	1271	809	1020	1301	21.0083	39.5311	33.6538	29.1732	36.8901	34.041	4.77813	4.9891	4.87514	5.25376	5.0781	5.17945	4.88079	5.17044	0.105598	0.0881751	-1.22234	-3.64673	0.0230471
dsbE	EG12053	GO:0009274	cytochrome complex assembly|0017004||	periplasmic thioredoxin of cytochrome c-type biogenesis	75	84	94	41	94	136	5.68759	7.92523	7.5739	4.49907	10.3452	10.8285	2.97328	2.73013	2.74488	3.09407	3.31353	3.52768	2.8161	3.31176	0.136322	0.216812	-1.40997	-3.35216	0.0370065
dsbG	EG13535	GO:0042597	protein folding|0006457||	thiol:disulfide interchange protein, periplasmic	757	1018	1053	581	639	634	42.8822	71.7454	63.3773	47.6243	52.5324	37.7078	5.59678	5.93797	5.87101	5.83517	5.6429	5.38941	5.80192	5.62249	0.180782	0.223576	1.13243	1.08086	0.343035
dsdA	EG10249	GO:0005737	cellular amino acid catabolic process|0009063||	D-serine dehydratase	298	429	387	174	256	274	9.4884	16.9941	13.0922	8.01674	11.8294	9.15985	3.46074	3.76601	3.51288	3.68153	3.59336	3.49952	3.57988	3.59147	0.163291	0.0910219	-1.00807	-0.10742	0.920967
dsdC	EG13161	GO:0005737	cellular amino acid catabolic process|0009063||	dsd operon activator; autorepressor	179	257	373	112	143	189	8.09243	14.4552	17.9167	7.32682	9.38226	8.97116	3.33543	3.49297	3.88055	3.65137	3.30505	3.42554	3.56965	3.46065	0.280532	0.175805	1.07848	0.570239	0.604433
dsdX	EG10250	GO:0009274	.	D-serine transporter	139	153	168	89	82	79	4.39603	6.02008	5.64519	4.07293	3.76361	2.62322	2.28129	2.54643	2.53724	2.53642	2.38929	2.1624	2.45499	2.3627	0.150499	0.188422	1.06606	0.662821	0.545351
dsrA	EG31118	.	.	sRNA antisense regulator enhances translation of RpoS, Hfq-dependent	55	39	67	118	22	11	26.7513	23.6	34.6243	83.0493	15.5293	5.61741	4.10593	4.81447	5.47353	5.33977	4.52805	3.56635	4.79798	4.47806	0.68395	0.887767	1.24826	0.494447	0.648505
dsrB	EG12636	GO:0005737	.	uncharacterized protein	510	245	335	418	138	425	114.185	68.245	79.6909	135.422	44.8399	99.9056	6.3312	6.20797	6.54343	6.60515	5.82312	6.95721	6.36087	6.46183	0.169684	0.580469	-1.07249	-0.289155	0.79612
dtd	EG11852	GO:0005737	RNA modification|0009451||	D-tyr-tRNA(Tyr) deacylase	288	749	756	370	531	569	27.824	90.0274	77.6021	51.7251	74.4505	57.7166	5.52679	6.07896	5.98617	6.22509	5.89658	5.7268	5.86397	5.94949	0.295673	0.253324	-1.06107	-0.380433	0.723395
dtpA	EG13939	GO:0009274	.	dipeptide and tripeptide permease A	6343	914	1137	2962	2325	2576	178.582	32.015	34.0116	120.67	94.9973	76.1465	6.45545	5.37606	5.58308	6.12689	6.89103	6.7756	5.80486	6.59784	0.572852	0.411917	-1.73265	-1.94661	0.130601
dtpB	EG12232	GO:0009274	.	dipeptide and tripeptide permease B	778	527	713	709	508	422	22.3957	18.8738	21.8071	29.5326	21.2224	12.7543	4.24041	4.24724	4.55509	4.69247	4.64585	4.18904	4.34758	4.50912	0.179743	0.278176	-1.11848	-0.844799	0.453213
dtpC	EG12469	GO:0009274	.	dipeptide and tripeptide permease	268	201	261	194	166	248	7.7782	7.25781	8.04838	8.14737	6.99194	7.55713	2.90204	2.82816	3.03808	3.34976	3.16952	3.40267	2.92276	3.30732	0.106486	0.122235	-1.30546	-4.10869	0.0153185
dtpD	EG13304	GO:0009274	cellular amino acid catabolic process|0009063||	dipeptide and tripeptide permease D	458	496	381	222	742	1110	13.0773	17.6198	11.5585	9.1723	30.747	33.2765	4.14482	3.78397	3.34777	4.11658	4.6466	4.91548	3.75885	4.55955	0.399116	0.406503	-1.74195	-2.43443	0.0716588
dusA	EG11932	.	.	tRNA-dihydrouridine synthase A	1338	1520	1186	513	1121	1181	54.5457	77.0927	51.3704	30.2617	66.3217	50.5493	5.96318	5.97884	5.50132	5.53519	5.86341	5.70953	5.81445	5.70271	0.271291	0.16422	1.08053	0.610281	0.581245
dusB	EG11311	.	.	tRNA-dihydrouridine synthase B	8054	10224	8049	2495	10939	18647	352.806	557.199	374.62	158.149	695.421	857.62	9.07197	8.66869	8.18718	8.38155	9.0467	9.30182	8.64262	8.91002	0.442969	0.475117	-1.20364	-0.713015	0.515406
dusC	EG12022	.	.	tRNA-dihydrouridine synthase C	168	207	160	90	114	121	7.49899	11.4955	7.58817	5.8131	7.38489	5.67074	2.98351	3.26997	2.8787	3.13167	3.12119	2.99339	3.04406	3.08208	0.202544	0.0769908	-1.0267	-0.303905	0.784135
dut	EG10251	GO:0015949	nucleobase, nucleoside and nucleotide interconversion|0015949||	deoxyuridinetriphosphatase	384	893	813	182	585	520	35.6343	103.099	80.1588	24.4388	78.784	50.6642	5.88802	6.14959	5.91669	5.69421	5.87079	5.51614	5.98477	5.69371	0.14346	0.177324	1.22354	2.21022	0.0945532
dxr	EG12715	.	.	1-deoxy-D-xylulose 5-phosphate reductoisomerase	2021	1983	2232	1682	1903	1988	71.4453	87.2158	83.8351	86.041	97.6319	73.7879	6.27378	6.2893	6.36451	6.52171	6.54266	6.3261	6.3092	6.46349	0.0485267	0.119441	-1.11288	-2.0729	0.142082
dxs	EG13612	GO:0008615	pyridoxine biosynthetic process|0008615||	1-deoxyxylulose-5-phosphate synthase, thiamine triphosphate-binding, FAD-requiring	2012	3206	2996	1545	2741	2777	45.7	90.5978	72.3027	50.7796	90.3532	66.2256	5.96547	6.16627	5.97674	6.17726	6.24568	6.00012	6.03616	6.14102	0.112818	0.126727	-1.07539	-1.07045	0.345457
eaeH	EG12161	GO:0009274	.	.	22	6	6	12	6	14	1.0676	0.362244	0.309357	0.842633	0.422554	0.713304	0.682182	0.515694	0.421851	0.695088	0.691366	1.04487	0.539909	0.810441	0.131844	0.203029	-1.20625	-1.93561	0.136684
eamA	EG11639	.	.	cysteine and O-acetyl-L-serine efflux system	600	936	904	874	567	567	28.2105	54.752	45.1598	59.4624	38.689	27.99	4.97764	5.63272	5.48087	5.79644	5.30555	5.03086	5.36374	5.37762	0.342888	0.387847	-1.00966	-0.0464241	0.965229
eamB	EG12445	.	.	cysteine and O-acetylserine exporter	601	325	365	241	390	412	43.2513	29.0986	27.9088	25.0965	40.7319	31.1303	5.2664	4.72861	4.82135	4.87804	5.39297	5.2196	4.93878	5.16354	0.287487	0.262002	-1.16858	-1.00082	0.374
ebgA	EG10252	GO:0016052	carbohydrate catabolic process|0016052||	evolved beta-D-galactosidase, alpha subunit	141	130	136	80	62	88	1.92904	2.21274	1.9769	1.58374	1.231	1.26405	1.37869	1.49749	1.43536	1.45193	1.31927	1.42555	1.43718	1.39892	0.0594199	0.0702242	1.02687	0.720379	0.512166
ebgC	EG10253	GO:0016052	carbohydrate catabolic process|0016052||	evolved beta-D-galactosidase, beta subunit; cupin superfamily	26	16	17	8	3	10	2.44491	1.87186	1.69849	1.08856	0.409408	0.987303	1.38682	1.39888	1.37503	1.01096	0.683995	1.28064	1.38691	0.991865	0.0119273	0.298781	1.31498	2.28828	0.148944
ebgR	EG10254	GO:0005737	carbohydrate catabolic process|0016052||	transcriptional repressor	1243	656	721	221	419	1020	53.4537	35.0974	32.9432	13.7522	26.1497	46.0541	5.59709	4.90262	4.9463	4.52187	4.69602	5.66568	5.14867	4.96119	0.388953	0.616288	1.13877	0.445588	0.682951
ecnA	EG14372	.	.	entericidin A membrane lipoprotein, antidote entericidin B	54	64	69	26	73	51	18.1353	26.7409	24.6209	12.635	35.5795	17.983	4.50825	4.36629	4.38287	4.41835	4.91359	4.30479	4.41914	4.54558	0.0776199	0.323731	-1.09159	-0.657825	0.572087
ecnB	EG14345	.	.	entericidin B membrane lipoprotein	4642	7305	12454	22403	2293	6493	1336.26	2616.19	3809.05	9331.73	957.93	1962.42	10.2871	11.6565	12.2342	12.4678	10.2092	11.0083	11.3926	11.2285	1.00005	1.14529	1.12051	0.186997	0.860922
eco	EG10255	GO:0042597	.	ecotin, a serine protease inhibitor	1058	496	600	694	416	441	91.5542	53.3998	55.1656	86.9009	52.2434	40.0675	5.95384	5.83844	5.98538	6.00096	5.94482	5.78813	5.92588	5.9113	0.0773569	0.1103	1.01016	0.187465	0.861421
ecpA	EG13565	.	.	ECP pilin	243	279	264	157	251	400	17.4876	24.9801	20.1861	16.3492	26.2146	30.2236	4.40164	4.33684	4.17764	4.6044	4.6119	4.94769	4.30537	4.72133	0.115265	0.19607	-1.33418	-3.16765	0.0455821
ecpB	EG13564	.	.	ECP production pilus chaperone	24	30	22	15	17	15	1.51805	2.36082	1.4785	1.3729	1.56052	0.996157	1.26054	1.48497	1.19445	1.38216	1.46706	1.19616	1.31332	1.34846	0.15228	0.13856	-1.02466	-0.295627	0.78235
ecpC	EG13563	.	.	ECP production outer membrane protein	144	137	193	125	109	139	2.4123	2.85532	3.43518	3.03005	2.64997	2.44481	1.71861	1.71261	1.97531	2.14169	1.99407	2.05563	1.80218	2.0638	0.14997	0.0741468	-1.19882	-2.70856	0.0753711
ecpD	EG13562	.	.	polymerized tip adhesin of ECP fibers	398	321	385	299	294	294	10.2443	10.2795	10.5289	11.1363	10.9823	7.94527	3.27472	3.26953	3.37227	3.68548	3.68177	3.50006	3.30551	3.62244	0.0578733	0.105998	-1.24568	-4.54538	0.0186415
ecpE	EG13561	.	.	ECP production pilus chaperone	175	125	197	112	105	140	10.4153	9.25566	12.4573	9.64544	9.06916	8.74825	3.31742	3.13108	3.57369	3.59315	3.4629	3.5839	3.34073	3.54665	0.222226	0.0726798	-1.15342	-1.52545	0.245161
ecpR	EG14324	.	.	putative transcriptional regulator for the ecp operon	67	22	15	19	36	34	4.79721	1.95976	1.14112	1.96852	3.74078	2.55596	2.07631	1.51414	1.18514	1.59491	2.39077	2.16922	1.59186	2.05163	0.450636	0.410754	-1.37532	-1.30603	0.262139
eda	EG10256	GO:0005737	carbohydrate catabolic process|0016052||	KHG/KDPG aldolase; 2-dehydro-3-deoxy-phosphogluconate/4-hydroxy-2-oxoglutarate aldolase	1205	1178	1148	670	1556	1616	79.4243	96.6	80.3957	63.9018	148.841	111.833	6.60895	6.34171	6.20644	6.48023	6.95816	6.73315	6.3857	6.72385	0.204827	0.239099	-1.26413	-1.8603	0.138036
edd	EG10257	GO:0009255	Entner-Doudoroff pathway|0009255||	6-phosphogluconate dehydratase	615	585	580	568	788	1817	14.3621	16.9967	14.3911	19.1939	26.7064	44.5512	4.12065	3.87635	3.76763	4.71614	4.64123	5.426	3.92154	4.92779	0.180795	0.433083	-2.00868	-3.71372	0.041115
efeB	EG11735	.	.	deferrrochelatase, periplasmic	374	781	604	362	688	583	12.4419	32.3244	21.3489	17.4259	33.2161	20.3631	4.14835	4.5883	4.13763	4.7563	4.82909	4.40466	4.29142	4.66335	0.257155	0.226971	-1.29408	-1.87815	0.134667
efeO	EG13861	.	.	inactive ferrous ion transporter EfeUOB	631	2315	1644	728	1430	1260	23.6713	108.046	65.5267	39.5181	77.8528	49.6277	5.41586	6.27072	5.6396	6.08009	5.87434	5.47166	5.7754	5.8087	0.44331	0.309482	-1.02335	-0.106681	0.920755
efeU	EG13860	.	.	.	962	2346	1815	1271	1211	808	49.0454	148.805	98.316	93.765	89.6011	43.251	5.97476	6.95555	6.51921	6.71243	6.33225	5.57373	6.48317	6.20614	0.491389	0.579733	1.2117	0.631388	0.562935
efp	EG12099	GO:0005737	translation|0006412||	polyproline-specific translation elongation factor EF-P	3724	7208	6621	1818	6562	7680	277.925	669.266	525.008	196.329	710.723	601.785	8.91769	8.91346	8.67018	8.6613	9.02857	8.90181	8.83377	8.86389	0.141694	0.186544	-1.0211	-0.222692	0.835428
elaA	EG13184	.	.	GNAT family putative N-acetyltransferase	964	840	1054	844	750	1268	88.2951	95.7203	102.571	111.86	99.6934	121.938	6.53106	6.4533	6.68167	6.87366	6.60419	6.99406	6.55534	6.82397	0.116106	0.199627	-1.20466	-2.01476	0.131234
elaB	EG13185	.	.	putative membrane-anchored DUF883 family ribosome-binding protein	3579	8537	12724	10177	10923	16019	494.928	1468.76	1869.51	2036.44	2192.14	2325.82	9.83694	10.3042	10.9054	11.3176	10.6297	10.6297	10.3489	10.859	0.535646	0.397188	-1.42417	-1.325	0.261281
elaD	EG14261	.	.	protease, capable of cleaving an AMC-ubiquitin model substrate	99	53	78	46	34	63	3.45648	2.30218	2.89346	2.32396	1.72276	2.30941	1.81517	1.61783	1.85753	1.79958	1.68679	2.01498	1.76351	1.83379	0.127931	0.166748	-1.04992	-0.579148	0.595498
elbB	EG11383	.	.	isoprenoid biosynthesis protein with amidotransferase-like domain	900	989	1125	562	688	712	58.2326	79.6132	77.3393	52.6177	64.6038	48.3688	5.99347	6.10123	6.17518	6.00187	5.92662	5.76034	6.08996	5.89627	0.0913799	0.123592	1.14368	2.18258	0.100319
elfA	EG13709	GO:0009289	.	laminin-binding fimbrin subunit	178	111	137	63	81	115	13.9485	10.8217	11.4065	7.14365	9.21167	9.46165	3.65678	3.32589	3.45412	3.34335	3.4781	3.67641	3.47893	3.49928	0.166836	0.167537	-1.01421	-0.149102	0.888688
elfC	EG13711	GO:0009274	.	putative outer membrane fimbrial subunit export usher protein	282	184	214	133	159	181	4.58786	3.7243	3.69913	3.13101	3.75408	3.09173	2.23686	2.06362	2.10785	2.21042	2.38268	2.31537	2.13611	2.30282	0.0900101	0.0868096	-1.1225	-2.30914	0.0821964
elfD	EG13710	GO:0006457	protein folding|0006457||	putative periplasmic pilin chaperone	57	42	53	24	17	32	3.43589	3.14977	3.39441	2.09338	1.48717	2.02524	1.86937	1.85189	1.97629	1.75434	1.53543	1.8659	1.89918	1.71856	0.0673443	0.168116	1.13338	1.72749	0.195407
elfG	EG13712	GO:0009289	.	putative fimbrial-like adhesin protein	187	164	208	104	138	137	7.38846	8.0616	8.73171	5.9459	7.91292	5.68321	2.94025	2.88915	3.0336	3.12629	3.22121	3.00716	2.95433	3.11822	0.0732436	0.107253	-1.1203	-2.18565	0.103152
elyC	EG12166	.	.	envelope biogenesis factor; DUF218 superfamily protein	492	292	305	133	214	247	26.6914	19.7086	17.5805	10.4407	16.8487	14.0691	4.48823	4.17462	4.09188	3.88863	4.22079	4.16799	4.25158	4.09247	0.209079	0.178491	1.11659	1.00244	0.374152
emrA	EG11354	GO:0009274	response to drug|0042493||	multidrug efflux system	330	373	310	116	304	255	11.9047	16.7409	11.882	6.05527	15.9156	9.6584	3.7657	3.72982	3.36322	3.44912	3.91505	3.52582	3.61958	3.63	0.222736	0.249825	-1.00725	-0.0539086	0.959625
emrB	EG11439	GO:0009274	response to drug|0042493||	multidrug efflux system protein	305	264	301	149	273	240	8.38615	9.03092	8.79333	5.92818	10.8936	6.92844	3.14024	3.00338	3.03447	3.20338	3.49212	3.19909	3.05936	3.2982	0.0717466	0.167956	-1.18004	-2.26496	0.118
emrD	EG11693	GO:0009274	response to drug|0042493||	multidrug efflux system protein	50	43	71	28	19	18	1.78547	1.91037	2.6938	1.44681	0.984651	0.674865	1.28258	1.36992	1.69735	1.33506	1.16202	1.0073	1.44995	1.16813	0.218661	0.163965	1.21573	1.78603	0.154238
emrE	EG10629	GO:0009274	response to drug|0042493||	DLP12 prophage; multidrug resistance protein	619	266	256	202	195	331	78.6589	42.0537	34.5638	37.1433	35.9615	44.1618	5.80745	5.37936	5.24925	5.22554	5.35875	5.82513	5.47869	5.4698	0.292055	0.314847	1.00618	0.0358206	0.973151
emrK	EG13282	GO:0042493	response to drug|0042493||	multidrug resistance efflux pump membrane fusion protein	84	68	52	50	38	31	3.05371	3.07555	2.00852	2.63021	2.00483	1.18324	1.64374	1.8896	1.57415	1.80716	1.8299	1.51077	1.7025	1.71594	0.165731	0.178046	-1.00936	-0.0957571	0.928341
emrY	EG13283	GO:0009274	response to drug|0042493||	putative multidrug efflux system	157	63	59	69	43	35	4.31681	2.15511	1.72361	2.74526	1.71584	1.0104	1.73269	1.6977	1.57246	1.65642	1.80874	1.48941	1.66761	1.65152	0.0842454	0.159723	1.01122	0.154349	0.887035
emtA	EG13897	GO:0009274	peptidoglycan biosynthetic process|0009252||	lytic murein endotransglycosylase E	399	677	682	277	494	528	27.5882	58.2377	50.1024	27.7142	49.5704	38.3306	5.24051	5.46426	5.38031	5.42994	5.40671	5.22319	5.3617	5.35328	0.11303	0.113255	1.00585	0.0910968	0.931795
endA	EG11336	GO:0006308	DNA catabolic process|0006308||	DNA-specific endonuclease I	58	34	40	19	30	56	3.46654	2.52821	2.54011	1.64321	2.60217	3.51413	2.01706	1.59102	1.63793	1.69136	1.92393	2.32902	1.74867	1.98144	0.233609	0.322695	-1.17509	-1.01201	0.373926
eno	EG10258	GO:0005737	glycolysis|0006096||	enolase	91510	75127	76167	68328	194103	167423	2980.99	3044.76	2636.23	3220.79	9176.36	5726.23	11.9114	11.3824	11.4459	12.1998	13.0609	12.4303	11.5799	12.5637	0.288824	0.445791	-1.97764	-3.20788	0.0406573
entA	EG10259	GO:0009239	enterobactin biosynthetic process|0009239||	2,3-dihydro-2,3-dihydroxybenzoate dehydrogenase	862	1005	1222	578	1386	1605	48.8302	70.8292	73.5489	47.3784	113.944	95.4591	6.10327	5.81525	5.98706	6.20405	6.51036	6.43984	5.96852	6.38475	0.144903	0.160415	-1.33443	-3.33497	0.0294221
entB	EG10260	GO:0005737	enterobactin biosynthetic process|0009239||	isochorismatase	1255	1588	1588	920	2100	3063	61.8953	97.4384	83.2126	65.6559	150.307	158.607	6.49052	6.2776	6.18274	6.6568	6.89784	7.08633	6.31696	6.88033	0.157619	0.215299	-1.47772	-3.65697	0.0251613
entC	EG10261	GO:0009239	enterobactin biosynthetic process|0009239||	isochorismate synthase 1	1040	4313	3495	945	3107	3701	37.422	193.081	133.618	49.2037	162.249	139.822	6.42332	6.94862	6.51509	6.80255	6.75672	6.67972	6.62901	6.74633	0.280568	0.0620696	-1.08472	-0.707166	0.547009
entD	EG10262	GO:0009274	enterobactin biosynthetic process|0009239||	phosphopantetheinyltransferase component of enterobactin synthase multienzyme complex	1055	1109	1007	546	1416	2252	71.889	94.0171	72.906	53.8362	140.029	161.116	6.61479	6.23328	6.01715	6.41449	6.82827	7.11075	6.28841	6.7845	0.302612	0.350185	-1.41039	-1.85658	0.138444
entE	EG10263	GO:0009274	enterobactin biosynthetic process|0009239||	2,3-dihydroxybenzoate-AMP ligase component of enterobactin synthase multienzyme complex	1491	3905	3438	1513	3468	5114	39.1637	127.612	95.948	57.5065	132.2	141.035	6.21259	6.49559	6.19741	6.70097	6.60171	6.83318	6.30186	6.71195	0.167945	0.116125	-1.32877	-3.47872	0.0306459
entF	EG10264	GO:0005737	enterobactin biosynthetic process|0009239||	enterobactin synthase multienzyme complex component, ATP-dependent	9102	11694	14490	9819	14839	19250	99.2163	158.589	167.818	154.876	234.745	220.312	7.11224	7.03609	7.19919	7.63087	7.66771	7.67401	7.11584	7.65753	0.0816086	0.0232976	-1.45567	-11.055	0.00463934
entH	EG11105	.	.	enterobactin synthesis proofreading thioesterase	844	728	945	503	1037	1433	86.2668	92.5759	102.626	74.3945	153.825	153.783	6.74719	6.28665	6.55043	6.70678	7.01379	7.13487	6.52809	6.95181	0.231081	0.220671	-1.34138	-2.29689	0.0833634
entS	EG11104	GO:0009274	.	enterobactin exporter, iron-regulated	467	1098	894	316	756	635	15.7965	46.2074	32.1296	15.4669	37.1118	22.5517	4.58523	5.01681	4.66688	4.83838	4.9077	4.4747	4.75631	4.74026	0.229269	0.232578	1.01118	0.0850918	0.936278
envC	EG12297	GO:0009274	.	activator of AmiB,C murein hydrolases, septal ring factor	759	860	953	418	942	970	25.4902	35.9331	34.0054	20.3132	45.9122	34.203	5.00934	4.84826	4.87842	5.01342	5.2999	5.12002	4.91201	5.14445	0.0856269	0.14479	-1.17482	-2.39337	0.08989
envY	EG10268	GO:0009274	transcription|0006350||	porin thermoregulatory transcriptional activator	160	88	124	86	72	89	8.88519	6.07987	7.31632	6.91062	5.80263	5.18917	2.88879	2.71706	2.98821	3.0573	3.01719	3.04126	2.86469	3.03858	0.137174	0.0201906	-1.1281	-2.17232	0.156645
envZ	EG10269	GO:0009274	protein modification process|0006464||	sensory histidine kinase in two-component regulatory system with OmpR	424	1161	974	329	457	350	13.2608	45.1753	32.3658	14.8892	20.7427	11.493	4.1868	5.01729	4.71293	4.61389	4.25024	3.76253	4.63901	4.20889	0.420151	0.427182	1.34734	1.24335	0.281652
epd	EG10368	GO:0005737	pyridoxine biosynthetic process|0008615||	D-erythrose 4-phosphate dehydrogenase	7811	4420	4641	3927	9124	13212	324.047	228.133	204.568	235.74	549.329	575.481	8.4801	7.68992	7.65738	8.18931	8.89852	9.10254	7.94247	8.73013	0.465888	0.479339	-1.72627	-2.04096	0.11088
epmA	EG11211	GO:0006418	tRNA aminoacylation for protein translation|0006418||	Elongation Factor P Lys34 lysyltransferase	709	626	538	235	390	512	30.6767	33.6979	24.7326	14.713	24.4891	23.2592	4.91658	4.83516	4.51562	4.45386	4.6254	4.7435	4.75579	4.60759	0.211937	0.145644	1.10818	0.998174	0.38137
epmB	EG12473	.	.	EF-P-Lys34 lysylation protein; weak lysine 2,3-aminomutase	869	1531	1365	702	1051	1094	35.736	78.3297	59.6407	41.773	62.7241	47.2351	5.57489	5.95992	5.68222	5.86975	5.75793	5.58012	5.73901	5.73593	0.198696	0.146062	1.00213	0.0216102	0.983881
epmC	EG14116	.	.	Elongation Factor P Lys34 hydroxylase	592	550	562	554	716	1043	45.63	52.7421	46.0246	61.789	80.0918	84.4063	5.70814	5.53676	5.48901	6.13493	6.20747	6.41723	5.57797	6.25321	0.11523	0.146605	-1.59686	-6.27201	0.00394852
eptA	EG11613	GO:0009274	.	lipid A phosphoethanolamine transferase	140	138	158	67	56	76	3.60353	4.4192	4.32097	2.49544	2.09186	2.05388	2.01429	2.17299	2.19356	2.00226	1.79955	1.8774	2.12695	1.89307	0.0981054	0.102263	1.17599	2.85848	0.0460933
eptB	EG12267	GO:0009274	.	KDO phosphoethanolamine transferase, Ca(2+)-inducible	2869	2373	2204	675	820	930	71.7516	73.8353	58.5648	24.4274	29.7619	24.42	5.92948	6.06848	5.83352	5.02221	4.97277	4.91756	5.94383	4.97084	0.118136	0.0523517	1.9629	13.0422	0.00147264
eptC	EG11914	GO:0009274	.	LPS heptose I phosphoethanolamine transferase	1927	2751	2130	1142	2568	2923	47.0256	83.5234	55.2276	40.3265	90.948	74.8932	5.98022	6.03451	5.59177	5.96215	6.22563	6.14535	5.86884	6.11104	0.241474	0.135052	-1.1828	-1.51628	0.22276
era	EG10270	GO:0007049	cell cycle|0007049||	membrane-associated, 16S rRNA-binding GTPase	2568	4411	3859	1638	3223	3763	119.941	256.316	191.502	110.703	218.464	184.531	7.41945	7.6245	7.35202	7.4255	7.49607	7.37331	7.46532	7.43163	0.141915	0.0616121	1.02363	0.377259	0.733391
erpA	EG12332	.	.	iron-sulfur cluster insertion protein	5648	4152	4914	5977	2256	1754	692.751	633.585	640.386	1060.81	401.576	225.878	8.85961	9.48342	9.59754	9.45874	8.9353	8.26566	9.31352	8.88657	0.397219	0.598032	1.34439	1.03004	0.369232
essD	EG13634	.	.	DLP12 prophage; putative phage lysis protein	194	170	229	47	165	162	38.0058	41.4345	47.6659	13.3235	46.9113	33.3215	5.50407	4.94815	5.3276	4.75507	5.33813	5.04546	5.25994	5.04622	0.284066	0.29153	1.15967	0.909418	0.414603
essQ	EG13831	.	.	Qin prophage; putative S lysis protein	54	37	40	27	30	35	10.5789	9.01809	8.32591	7.65391	8.52933	7.19908	3.2522	3.12632	3.12127	3.2952	3.39532	3.36483	3.1666	3.35178	0.0741774	0.0513212	-1.13696	-3.55598	0.0287402
etk	EG11826	GO:0009274	protein modification process|0006464||	tyrosine-protein kinase, role in O-antigen capsule formation	844	832	1216	1128	778	745	16.3753	20.0833	25.0671	31.6685	21.9064	15.1762	4.07797	4.21865	4.66466	4.87134	4.59742	4.28556	4.32043	4.58478	0.306299	0.293095	-1.20109	-1.08002	0.341013
etp	EG13727	GO:0006464	protein modification process|0006464||	O-antigen capsule forming protein-tyrosine-phosphatase; Etk-P dephosphorylase	28	30	36	15	29	21	2.65065	3.5333	3.62093	2.05474	3.98417	2.08725	1.91158	1.86067	1.94007	1.97598	2.28465	1.80257	1.90411	2.02106	0.0402228	0.244181	-1.08444	-0.818577	0.495193
ettA	EG12343	GO:0005737	.	energy-dependent translational throttle A	3333	5388	5211	2325	3411	3544	84.5553	170.058	140.459	85.3494	125.584	94.3975	6.7566	7.08907	6.93253	6.87067	6.76783	6.54785	6.92607	6.72878	0.166328	0.164917	1.14654	1.45886	0.21837
eutA	EG14181	.	.	reactivating factor for ethanolamine ammonia lyase	37	38	45	34	19	22	1.11516	1.4249	1.44102	1.48281	0.831063	0.696175	0.950862	1.15636	1.22499	1.26166	1.03705	0.997305	1.11074	1.09867	0.142646	0.142547	1.0084	0.103634	0.922448
eutB	EG50006	GO:0009310	amine catabolic process|0009310||	ethanolamine ammonia-lyase, large subunit, heavy chain	2291	3041	3399	1807	2922	3037	71.1786	117.546	112.202	81.2371	131.75	99.0674	6.54969	6.61637	6.64175	6.75163	6.82996	6.59077	6.6026	6.72412	0.0475464	0.121947	-1.08788	-1.60803	0.220076
eutC	EG50007	GO:0009310	amine catabolic process|0009310||	ethanolamine ammonia-lyase, small subunit (light chain)	158	237	292	105	136	121	7.52914	14.0508	14.7841	7.24019	9.40531	6.0539	3.17027	3.48013	3.65989	3.53849	3.33618	3.03351	3.43676	3.30273	0.247673	0.254148	1.09736	0.654197	0.548712
eutD	EG14188	GO:0009310	amine catabolic process|0009310||	phosphate acetyltransferase	40	35	56	18	18	14	1.66433	1.81181	2.47567	1.08374	1.08692	0.611603	1.28271	1.27865	1.57555	1.16217	1.18273	0.894141	1.37897	1.07968	0.170257	0.161011	1.23054	2.21218	0.0916146
eutE	EG14185	GO:0009310	amine catabolic process|0009310||	aldehyde oxidoreductase, ethanolamine utilization protein	12	14	15	11	10	10	0.361673	0.524962	0.480341	0.479732	0.437401	0.316443	0.443023	0.535185	0.481678	0.588723	0.606158	0.470743	0.486629	0.555208	0.0462801	0.0736665	-1.04868	-1.36536	0.256245
eutG	EG14183	GO:0009274	amine catabolic process|0009310||	ethanol dehydrogenase involved in ethanolamine utilization; aldehyde reductase	15	25	28	23	9	13	0.534289	1.10787	1.05966	1.18545	0.465236	0.486172	0.627245	0.975726	0.975726	1.04957	0.653624	0.756564	0.859565	0.819919	0.201196	0.205434	1.02786	0.238814	0.822991
eutH	EG14182	GO:0009274	amine catabolic process|0009310||	ethanolamine transporter	38	39	53	44	35	24	1.31051	1.67335	1.94203	2.19574	1.75174	0.86902	1.10732	1.26771	1.44529	1.65597	1.64777	1.14937	1.27344	1.48437	0.169057	0.290151	-1.15744	-1.08797	0.351313
eutJ	EG14184	GO:0009310	amine catabolic process|0009310||	ethanolamine utilization protein, HSP70/actin superfamily protein	10	5	9	6	7	4	0.505564	0.314493	0.48344	0.438934	0.513594	0.212323	0.464946	0.390471	0.519158	0.511948	0.684078	0.357407	0.458192	0.517811	0.0646092	0.163414	-1.04219	-0.587652	0.603679
eutK	EG14170	GO:0009310	amine catabolic process|0009310||	putative ethanol utilization carboxysome structural protein	130	185	211	86	90	63	10.9801	19.4402	18.9352	10.5108	11.0319	5.58683	3.53704	4.0123	4.07882	3.85568	3.6076	3.07809	3.87605	3.51379	0.295471	0.397194	1.28544	1.26748	0.278979
eutL	EG14171	GO:0009310	amine catabolic process|0009310||	putative ethanol utilization carboxysome structural protein	130	161	205	54	79	68	8.33491	12.8425	13.9648	5.00983	7.35073	4.57749	3.20976	3.34014	3.56103	3.08921	3.06997	2.71917	3.37031	2.95945	0.177566	0.208311	1.32948	2.59983	0.0615651
eutM	EG14187	GO:0006805	xenobiotic metabolic process|0006805||	ethanolamine utilization protein, putative carboxysome structural protein	56	54	55	11	21	25	8.06013	9.66971	8.41087	2.29097	4.38651	3.77794	3.0217	2.99214	2.9157	2.30429	2.44058	2.40789	2.97652	2.38425	0.054699	0.0711537	1.50761	11.4301	0.000472753
eutN	EG14186	GO:0006805	xenobiotic metabolic process|0006805||	Ethanolamine catabolic microcompartment shell protein	11	1	5	1	3	0	1.61623	0.182799	0.780554	0.212609	0.6397	0	0.861531	0.308881	0.842223	0.284021	0.931319	0.114344	0.670879	0.443228	0.313648	0.431129	1.17093	0.739574	0.504241
eutP	EG14191	GO:0009310	amine catabolic process|0009310||	putative P-loop NTPase ethanolamine utilization protein	23	22	26	11	6	4	2.02763	2.41295	2.43533	1.40322	0.767639	0.370239	1.27706	1.587	1.63403	1.22073	1.02776	0.70059	1.49936	0.983026	0.193953	0.262937	1.43032	2.73716	0.0570572
eutQ	EG14190	GO:0009310	amine catabolic process|0009310||	RmlC-like cupin domain protein	31	24	39	15	9	9	1.86864	1.79987	2.49777	1.30836	0.787323	0.569598	1.25054	1.3275	1.63719	1.2076	1.02715	0.900062	1.40508	1.04494	0.204667	0.154537	1.28355	2.43229	0.076577
eutR	EG12190	GO:0009310	amine catabolic process|0009310||	eut operon transcriptional activator, AraC family	155	216	262	125	117	100	6.22881	10.7992	11.1866	7.26867	6.82346	4.21924	2.80902	3.23271	3.33915	3.33172	3.06964	2.65201	3.12696	3.01779	0.280442	0.342811	1.07861	0.426923	0.692228
eutS	EG14192	GO:0009310	amine catabolic process|0009310||	putative ethanol utilization carboxysome structural protein	36	12	26	5	5	6	4.53383	1.88022	3.47904	0.91118	0.913857	0.793368	1.91319	1.43119	2.06532	1.0231	1.16745	1.13995	1.80323	1.11016	0.331054	0.0766448	1.61672	3.53264	0.0616777
eutT	EG14189	GO:0009310	amine catabolic process|0009310||	cobalamin adenosyltransferase involved in ethanolamine utilization	39	16	41	19	12	8	2.05263	1.04768	2.29273	1.44701	0.916584	0.442076	1.20766	1.04227	1.60192	1.16781	1.18621	0.835201	1.28395	1.06307	0.287519	0.197558	1.16544	1.09667	0.341649
evgA	EG11609	GO:0005737	transcription|0006350||	response regulator in two-component regulatory system with EvgS	8998	5809	6833	2319	6521	5929	619.117	497.271	499.53	230.887	651.158	428.321	9.2389	8.73495	8.82544	8.43758	9.20483	8.64588	8.93309	8.76277	0.268668	0.396755	1.12532	0.615698	0.575694
evgS	EG11610	GO:0009274	protein modification process|0006464||	hybrid sensory histidine kinase in two-component regulatory system with EvgA	8520	5626	5745	3596	7121	5765	100.314	82.4116	71.8683	61.2654	121.677	71.2663	6.58433	6.21837	6.15353	6.20012	6.83258	6.28985	6.31874	6.44085	0.232278	0.342204	-1.08832	-0.511365	0.639476
exbB	EG10271	GO:0009274	iron ion transport|0006826||	membrane spanning protein in TonB-ExbB-ExbD complex	22881	20114	20629	10610	22495	36679	1317.31	1440.71	1261.88	883.897	1879.52	2217.14	10.5949	10.3889	10.3741	10.3187	10.4884	10.6638	10.4526	10.4903	0.123422	0.172568	-1.02649	-0.307975	0.774988
exbD	EG10272	GO:0006826	iron ion transport|0006826||	membrane spanning protein in TonB-ExbB-ExbD complex	8324	8815	8951	5186	8140	12922	826.845	1089.38	944.686	745.412	1173.44	1347.67	9.91962	9.94719	9.8191	9.96873	10.0165	10.0828	9.8953	10.0227	0.0674221	0.0572854	-1.0923	-2.49356	0.0688539
exoD	EG12349	.	.	.	18	19	12	9	5	7	2.73005	3.58522	1.93376	1.9752	1.10056	1.1147	1.56883	1.97906	1.48885	1.56026	1.31507	1.4185	1.67891	1.43128	0.262993	0.123091	1.18726	1.47712	0.241174
exoX	EG14031	GO:0005737	DNA catabolic process|0006308||	exodeoxyribonuclease 10; DNA exonuclease X	554	833	1049	451	674	658	35.3588	66.1452	71.1357	41.6521	62.43	44.0936	5.54743	5.70621	5.95213	5.8573	5.75657	5.48074	5.73526	5.6982	0.203906	0.194947	1.02602	0.227493	0.831216
exuR	EG12739	GO:0005737	carbohydrate catabolic process|0016052||	hexuronate regulon transcriptional repressor; autorepressor	4902	4151	4579	3788	3396	5280	266.965	281.254	264.957	298.512	268.407	301.909	8.06043	8.06158	8.09076	8.21812	8.05029	8.26923	8.07092	8.17921	0.0171882	0.114541	-1.07795	-1.61937	0.241479
exuT	EG12738	GO:0009274	carbohydrate catabolic process|0016052||	hexuronate transporter	524	657	651	365	309	324	17.0696	26.627	22.5319	17.2051	14.6082	11.0815	4.0928	4.49942	4.41882	4.36502	4.01878	3.90443	4.33701	4.09608	0.215302	0.239825	1.18176	1.29482	0.265812
eyeA	EG31183	.	.	novel sRNA, function unknown, CP4-6 propahge	79	104	126	72	86	79	44.5725	73.0027	75.5327	58.782	70.4181	46.7982	5.75474	5.95622	6.13526	6.1219	5.99909	5.66298	5.94874	5.92799	0.190369	0.237579	1.01449	0.118046	0.911978
fabA	EG10273	.	.	beta-hydroxydecanoyl thioester dehydrase	3825	7901	6779	2504	3889	4109	311.864	801.459	587.251	295.42	460.17	351.748	8.77566	9.34581	8.99094	8.78113	8.60676	8.33343	9.03747	8.57378	0.287906	0.225663	1.37907	2.19555	0.0969872
fabB	EG10274	GO:0005737	.	3-oxoacyl-[acyl-carrier-protein] synthase I	5357	5509	5742	1558	2881	4579	185.655	237.533	211.433	78.1313	144.902	166.616	7.68872	7.60343	7.56267	6.96198	6.95971	7.25715	7.61828	7.05961	0.0643228	0.171073	1.4729	5.29436	0.0195049
fabD	EG11317	GO:0005737	.	malonyl-CoA-[acyl-carrier-protein] transacylase	3388	4193	4237	1734	4758	5915	154.157	237.361	204.834	114.167	314.187	282.576	7.77525	7.51888	7.43856	7.56156	7.98241	7.90935	7.57757	7.81778	0.175849	0.224872	-1.18116	-1.45747	0.222697
fabF	EG12606	GO:0005737	.	3-oxoacyl-[acyl-carrier-protein] synthase II	10362	13282	13318	6649	9820	9631	353.04	563	482.107	327.799	485.554	344.519	8.69448	8.9177	8.76849	8.704	8.76129	8.39654	8.79356	8.62061	0.113702	0.196153	1.12736	1.32124	0.272766
fabG	EG11318	GO:0005737	.	3-oxoacyl-[acyl-carrier-protein] reductase	13408	14588	15754	6454	12113	13873	771.931	1044.9	963.672	537.669	1012.07	838.583	9.85074	9.83789	9.78063	9.53497	9.81462	9.46943	9.82309	9.60634	0.0373254	0.183328	1.16211	2.00659	0.172776
fabH	EG10277	GO:0005737	.	3-oxoacyl-[acyl-carrier-protein] synthase III	2290	3247	3129	1602	4433	4682	101.575	179.185	147.463	102.822	285.362	218.045	7.25227	7.11324	6.96229	7.37777	7.80966	7.55568	7.10927	7.58104	0.145032	0.217057	-1.38681	-3.13016	0.0424054
fabI	EG11528	GO:0005737	.	enoyl-[acyl-carrier-protein] reductase, NADH-dependent	5397	10863	10614	3434	8527	9817	289.452	724.836	604.822	266.5	663.692	552.796	8.91884	9.13218	8.93065	8.90955	8.99581	8.88808	8.99389	8.93114	0.119908	0.0570198	1.04445	0.818491	0.475695
fabR	EG11394	.	.	transcriptional repressor of fabA and fabB	2295	2270	2317	1058	1385	1388	149.868	184.424	160.76	99.9733	131.257	95.165	7.24094	7.35385	7.26032	6.91879	6.96501	6.69188	7.28503	6.85856	0.0603765	0.146186	1.34394	4.67031	0.0240274
fabZ	EG11284	GO:0005737	.	(3R)-hydroxymyristol acyl carrier protein dehydratase	3569	4131	4174	3146	4025	5148	331.195	476.933	411.541	422.442	542.061	501.576	8.63707	8.71158	8.56623	8.91677	8.92662	8.92662	8.63829	8.92334	0.0726823	0.0056847	-1.21845	-6.77205	0.0204608
fadA	EG10278	GO:0005737	fatty acid oxidation|0019395||	3-ketoacyl-CoA thiolase (thiolase I)	132	100	147	86	100	90	4.79869	4.52287	5.67793	4.52396	5.27587	3.4352	2.37061	2.25963	2.56054	2.64711	2.76939	2.43427	2.39693	2.61692	0.152172	0.169585	-1.16473	-1.67232	0.17061
fadB	EG10279	GO:0019395	fatty acid oxidation|0019395||	fused 3-hydroxybutyryl-CoA epimerase/delta(3)-cis-delta(2)-trans-enoyl-CoA isomerase/enoyl-CoA hydratase/3-hydroxyacyl-CoA dehydrogenase	83	125	112	51	36	29	1.60375	3.00492	2.29932	1.42593	1.0095	0.588324	1.25286	1.6942	1.5199	1.36423	1.15736	0.889005	1.48899	1.13686	0.222291	0.238273	1.27644	1.87162	0.134922
fadD	EG11530	GO:0009274	fatty acid oxidation|0019395||	acyl-CoA synthetase (long-chain-fatty-acid--CoA ligase)	793	997	990	403	581	513	19.9029	31.1318	26.4	14.6359	21.1624	13.5183	4.44367	4.64947	4.56515	4.38926	4.40391	4.05703	4.55277	4.2834	0.103459	0.196176	1.20528	2.10364	0.125152
fadE	EG13145	GO:0019395	fatty acid oxidation|0019395||	acyl coenzyme A dehydrogenase	251	279	295	172	149	122	4.34407	6.00748	5.42461	4.30748	3.74244	2.21689	2.21225	2.56708	2.50608	2.53464	2.39625	1.99571	2.42847	2.30887	0.189722	0.279893	1.08644	0.612652	0.577474
fadH	EG12723	GO:0019395	fatty acid oxidation|0019395||	2,4-dienoyl-CoA reductase, NADH and FMN-linked	176	340	295	40	41	43	3.68874	8.86563	6.56918	1.2131	1.24708	0.946226	2.20439	2.76966	2.52411	1.58268	1.26784	1.14484	2.49939	1.33179	0.283443	0.225817	2.24638	5.58043	0.00583391
fadI	EG14128	.	.	beta-ketoacyl-CoA thiolase, anaerobic, subunit	469	538	429	80	81	92	15.1381	21.6046	14.7123	3.73646	3.79428	3.1178	3.728	4.13113	3.74161	2.65438	2.47093	2.39328	3.86691	2.5062	0.228919	0.134074	2.56813	8.8839	0.00224439
fadJ	EG14127	GO:0019395	fatty acid oxidation|0019395||	enoyl-CoA hydratase/epimerase and isomerase/3-hydroxyacyl-CoA dehydrogenase	882	1094	1099	177	182	181	17.3997	26.8508	23.0354	5.05265	5.21064	3.74899	4.02321	4.40315	4.32573	3.05984	2.82816	2.59672	4.2507	2.82824	0.200776	0.231561	2.68041	8.03883	0.00141274
fadK	EG12357	.	.	short chain acyl-CoA synthetase, anaerobic	198	178	222	140	108	130	5.08713	5.68975	6.06017	5.20485	4.02696	3.50681	2.40484	2.54845	2.69563	2.73317	2.50333	2.48122	2.54964	2.57257	0.145398	0.13952	-1.01602	-0.197118	0.853362
fadL	EG10280	GO:0009274	fatty acid oxidation|0019395||	long-chain fatty acid outer membrane transporter	823	1732	893	276	508	606	25.97	67.9964	29.9398	12.6024	23.2639	20.0774	5.00509	5.61923	4.67244	4.51779	4.43918	4.43918	5.09892	4.46538	0.480318	0.045388	1.55137	2.27445	0.148555
fadM	EG13251	.	.	long-chain acyl-CoA thioesterase III	322	358	420	168	133	154	34.1495	47.2364	47.3263	25.7816	20.4704	17.1479	5.03251	5.3508	5.478	4.92467	4.50233	4.49091	5.2871	4.6393	0.229474	0.247204	1.56678	3.32654	0.0294427
fadR	EG10281	GO:0005737	fatty acid oxidation|0019395||	fatty acid metabolism regulon transcriptional regulator	2778	3290	3353	1079	1780	2351	163.268	240.564	209.376	91.7619	151.822	145.072	7.56598	7.63816	7.55413	7.0799	7.04082	7.12859	7.58609	7.0831	0.0454792	0.0439709	1.41714	13.7718	0.000162237
fau	EG11158	.	.	5-formyltetrahydrofolate cyclo-ligase family protein	1491	652	725	776	676	969	114.923	62.5233	59.3733	86.5492	75.6174	78.4177	6.41784	6.00509	6.05394	6.2131	6.36568	6.57476	6.15896	6.38451	0.225529	0.181562	-1.16923	-1.34934	0.25155
fbaA	EG10282	GO:0016052	carbohydrate catabolic process|0016052||	fructose-bisphosphate aldolase, class II	28702	19237	19521	30313	66971	73711	1124.58	937.736	812.651	1718.62	3808.12	3032.29	10.2992	9.90252	9.76334	11.0531	11.721	11.2939	9.98837	11.356	0.278077	0.338253	-2.58043	-5.4096	0.00627917
fbaB	EG14062	GO:0006096	glycolysis|0006096||	fructose-bisphosphate aldolase class I	3728	9430	12687	7193	7299	7796	149.813	471.466	541.697	418.268	425.679	328.932	7.99943	8.56489	8.92081	8.96842	8.45991	8.14314	8.49504	8.52382	0.464644	0.416333	-1.02015	-0.0798944	0.940202
fbp	EG10283	GO:0005737	gluconeogenesis|0006094||	fructose-1,6-bisphosphatase I	2543	5942	5515	951	1866	1979	107.717	313.137	248.202	58.2893	114.708	88.0123	7.30631	7.81621	7.62126	6.76162	6.55075	6.35745	7.58126	6.55661	0.25729	0.202152	2.03447	5.42395	0.00654168
fdhD	EG11859	GO:0005737	anaerobic respiration|0009061||	formate dehydrogenase formation protein	1107	676	750	695	564	612	56.1672	42.6724	40.4316	51.0261	41.5298	32.6023	5.50259	5.38847	5.45072	5.51549	5.54377	5.41407	5.44726	5.49111	0.0571341	0.0682022	-1.03086	-0.85359	0.442813
fdhE	EG10284	GO:0009061	anaerobic respiration|0009061||	formate dehydrogenase formation protein	1258	1452	1453	606	938	1010	57.2399	82.196	70.2439	39.8991	61.9394	48.2504	6.01479	6.09503	6.00087	5.78309	5.82355	5.69352	6.0369	5.76672	0.0508219	0.0665405	1.20596	5.58899	0.00611898
fdhF	EG10285	GO:0006113	fermentation|0006113||	formate dehydrogenase-H, selenopolypeptide subunit	1529	901	870	650	1735	1883	30.1214	22.083	18.21	18.529	49.6035	38.9474	4.96167	4.29187	4.16897	4.68629	5.47818	5.3337	4.47417	5.16605	0.426638	0.421722	-1.61539	-1.99765	0.116438
fdnG	EG11227	GO:0005737	anaerobic respiration|0009061||	formate dehydrogenase-N, alpha subunit, nitrate-inducible	556	427	409	88	271	430	7.71901	7.3753	6.03301	1.76783	5.46011	6.26782	3.04813	2.58603	2.43788	2.18321	2.63156	2.98481	2.69068	2.59986	0.318296	0.401735	1.06497	0.306904	0.774989
fdnH	EG11228	GO:0009274	anaerobic respiration|0009061||	formate dehydrogenase-N, Fe-S (beta) subunit, nitrate-inducible	213	71	51	35	47	75	10.1845	4.22359	2.59091	2.42158	3.26138	3.76514	2.79626	2.31281	1.84304	1.88542	2.38116	2.67391	2.31737	2.3135	0.476627	0.398576	1.00269	0.0107884	0.991924
fdnI	EG11229	GO:0009274	anaerobic respiration|0009061||	formate dehydrogenase-N, cytochrome B556 (gamma) subunit, nitrate-inducible	358	127	187	157	86	148	23.1636	10.2233	12.8555	14.6993	8.07547	10.0542	3.93415	3.51495	3.88976	3.72443	3.61593	3.97464	3.77962	3.77167	0.230283	0.183962	1.00553	0.046728	0.965074
fdoG	EG11858	GO:0005737	anaerobic respiration|0009061||	formate dehydrogenase-O, large subunit	4522	6483	5174	938	1089	541	62.7177	111.867	76.2447	18.825	21.9196	7.87803	5.79279	6.54971	6.1412	4.72448	4.60989	3.64074	6.16124	4.32504	0.378857	0.595378	3.57068	4.50674	0.0156313
fdoH	EG11857	GO:0009274	anaerobic respiration|0009061||	formate dehydrogenase-O, Fe-S subunit	500	421	403	62	85	84	23.4306	24.5449	20.0652	4.20414	5.78067	4.1329	4.27412	4.37584	4.20646	2.86913	2.94966	2.70742	4.28547	2.84207	0.0852587	0.123364	2.71961	16.6715	0.000167026
fdoI	EG11856	GO:0009274	anaerobic respiration|0009061||	formate dehydrogenase-O, cytochrome b556 subunit	402	290	303	105	77	85	26.7467	24.0053	21.4196	10.1089	7.435	5.93779	4.32788	4.48445	4.44886	3.60168	3.40299	3.32756	4.4204	3.44408	0.0820768	0.1416	1.96744	10.3321	0.00143721
fdrA	EG13399	GO:0009274	.	putative NAD(P)-binding acyl-CoA synthetase	22	19	15	24	11	14	0.558121	0.599687	0.404316	0.881026	0.40499	0.372902	0.494878	0.677696	0.464888	0.739973	0.634212	0.642652	0.54582	0.672279	0.115188	0.0587765	-1.09161	-1.69377	0.189638
fdx	EG11328	GO:0009055	.	[2Fe-2S] ferredoxin	431	324	308	258	432	292	54.28	50.7659	41.2133	47.0169	78.9572	38.6106	5.70443	5.54392	5.39095	5.67678	6.2128	5.50235	5.54643	5.79731	0.156755	0.370242	-1.18993	-1.08077	0.366928
feaB	EG13179	GO:0009310	amine catabolic process|0009310||	phenylacetaldehyde dehydrogenase	741	634	715	599	340	442	20.904	22.2518	21.4309	24.4517	13.9199	13.0916	4.17155	4.42162	4.50249	4.52899	4.07715	4.19527	4.36522	4.26714	0.172529	0.234333	1.07035	0.583809	0.593281
feaR	EG13422	GO:0005737	cellular amino acid catabolic process|0009063||	transcriptional activator for tynA and feaB	214	495	544	115	83	97	9.9951	28.7636	26.9958	7.77218	5.62597	4.75671	3.52711	4.37104	4.43153	3.67809	2.86986	2.8184	4.10989	3.12212	0.505611	0.482171	1.98313	2.44879	0.0706795
fecA	EG10286	GO:0009274	iron ion transport|0006826||	TonB-dependent outer membrane ferric citrate transporter and signal transducer; ferric citrate extracelluar receptor; FecR-interacting protein	904	1786	1654	1853	2724	2845	16.4531	40.4413	31.9844	48.8007	71.9501	54.3653	4.70039	4.94862	4.74757	5.9141	5.90774	5.74329	4.79886	5.85504	0.131829	0.0968336	-2.07942	-11.1839	0.000573095
fecB	EG10287	GO:0042597	iron ion transport|0006826||	ferric citrate ABC transporter periplasmic binding protein	249	281	303	424	641	769	11.6684	16.3827	15.0862	28.7509	43.5931	37.8357	3.93793	3.79092	3.80221	5.1011	5.28426	5.24385	3.84369	5.20974	0.081814	0.0962298	-2.57764	-18.7325	5.77134e-05
fecC	EG10288	GO:0009274	iron ion transport|0006826||	ferric citrate ABC transporter permease	51	61	55	58	141	116	2.16026	3.21463	2.47527	3.55497	8.66764	5.15888	1.90502	1.75611	1.57054	2.59177	3.10943	2.7043	1.74389	2.80183	0.167572	0.272267	-2.08196	-5.73162	0.00791299
fecD	EG10289	GO:0009274	.	ferric citrate ABC transporter permease	52	64	64	48	119	120	2.29929	3.52075	3.00672	3.07116	7.63629	5.57099	1.99871	1.81961	1.71956	2.53171	2.94239	2.7598	1.84596	2.74463	0.141431	0.205759	-1.86435	-6.2342	0.00499337
fecE	EG10290	GO:0005737	iron ion transport|0006826||	ferric citrate ABC transporter ATPase	102	103	132	83	214	210	5.62005	7.06062	7.72749	6.61745	17.112	12.1485	2.95921	2.63656	2.81487	3.51395	3.92571	3.71063	2.80355	3.71677	0.161627	0.205948	-1.88324	-6.04186	0.00451005
fecI	EG10291	GO:0005737	transcription|0006350||	RNA polymerase sigma-19 factor, fec operon-specific; ECF sigma factor	3691	5598	6234	4262	4962	5650	299.209	564.585	536.935	499.938	583.759	480.885	8.68108	8.92823	8.9772	9.14298	9.01889	8.80869	8.86217	8.99019	0.158731	0.168981	-1.09279	-0.956416	0.393219
fecR	EG10292	GO:0019866	transcription|0006350||	anti-sigma transmembrane signal transducer for ferric citrate transport; periplasmic FecA-bound ferric citrate sensor and cytoplasmic FecI ECF sigma factor activator	1233	3002	2950	1556	3188	2413	54.691	165.664	139.027	99.8699	205.219	112.376	6.55439	6.96315	6.80816	7.21592	7.35612	6.61765	6.77523	7.06323	0.206362	0.3922	-1.22094	-1.12556	0.341572
feoA	EG12101	GO:0006826	iron ion transport|0006826||	ferrous iron transporter, protein A	17643	6508	9026	1434	12295	24924	3274.46	1502.72	1779.86	385.113	3311.62	4856.75	11.9323	10.2429	10.636	9.98814	11.1576	12.1008	10.9371	11.0822	0.883987	1.05834	-1.10583	-0.182287	0.86449
feoB	EG12102	GO:0009274	iron ion transport|0006826||	ferrous iron transporter protein B and GTP-binding protein; membrane protein	50866	31762	35078	6082	35771	63310	926.973	720.132	679.201	160.383	946.054	1211.36	10.0476	9.12758	9.07144	8.60684	9.54394	9.8375	9.41555	9.32943	0.548108	0.642764	1.06151	0.176582	0.86862
feoC	EG12933	GO:0006355	regulation of transcription, DNA-dependent|0006355||	putative DNA-binding transcriptional regulator	2863	1412	1468	381	1252	2654	511.181	313.656	278.486	98.4351	324.417	497.526	8.91032	8.01327	7.94007	7.51793	8.13044	8.86158	8.28789	8.16998	0.540283	0.672701	1.08516	0.236685	0.825041
fepA	EG10293	GO:0009274	iron ion transport|0006826||	ferrienterobactin outer membrane transporter	9251	16439	14048	4881	13441	21308	174.682	386.189	281.837	133.365	368.33	422.439	8.16336	8.16949	7.83068	7.97502	8.16856	8.37886	8.05451	8.17415	0.193871	0.201977	-1.08646	-0.740169	0.500352
fepB	EG10294	GO:0042597	iron ion transport|0006826||	ferrienterobactin ABC transporter periplasmic binding protein	1688	2639	2725	1098	1821	2175	74.6384	145.176	128.021	70.2528	116.854	100.974	6.66699	6.83908	6.78598	6.69334	6.62492	6.58971	6.76402	6.63599	0.0881219	0.0526944	1.0928	2.1597	0.112202
fepC	EG10295	GO:0005737	iron ion transport|0006826||	ferrienterobactin ABC transporter ATPase	383	804	853	268	714	782	19.8614	51.872	46.9986	20.1103	53.7348	42.5774	5.05263	5.16509	5.16758	5.28329	5.37233	5.23932	5.12843	5.29831	0.0656588	0.0677673	-1.12497	-3.11838	0.0356307
fepD	EG10296	GO:0009274	iron ion transport|0006826||	ferrienterobactin ABC transporter permease	539	885	911	444	774	766	22.6947	46.3601	40.7547	27.0514	47.2958	33.863	4.97453	5.14783	5.09419	5.31817	5.36795	5.09794	5.07219	5.26135	0.0887209	0.14369	-1.14011	-1.9402	0.138483
fepE	EG10297	GO:0009274	iron ion transport|0006826||	regulator of length of O-antigen component of lipopolysaccharide chains	137	108	95	26	71	73	5.11221	5.01392	3.76648	1.40389	3.84497	2.86004	2.46496	2.23931	1.94359	1.76244	2.29603	2.09399	2.21595	2.05082	0.261464	0.269404	1.12127	0.761857	0.488626
fepG	EG10298	GO:0009274	iron ion transport|0006826||	iron-enterobactin ABC transporter permease	247	554	568	171	436	364	10.5257	29.3716	25.7173	10.5444	26.964	16.286	4.04012	4.33431	4.29706	4.38357	4.45331	4.01826	4.22383	4.28505	0.160184	0.233662	-1.04334	-0.374271	0.729525
fes	EG10299	GO:0005737	iron ion transport|0006826||	enterobactin/ferrienterobactin esterase	1431	3196	3545	1660	2753	2919	50.3356	139.865	132.488	84.4921	140.536	107.803	6.3973	6.71774	6.75946	6.9426	6.81838	6.57488	6.62483	6.77862	0.198148	0.18706	-1.11249	-0.977507	0.383837
fetA	EG13259	GO:0005737	.	iron export ABC transporter ATPase; peroxide resistance protein	909	734	748	295	606	781	56.733	56.9945	49.6018	26.6419	54.8896	51.1781	5.89019	5.55674	5.48107	5.33742	5.64868	5.7848	5.64266	5.5903	0.217677	0.229331	1.03696	0.286835	0.78852
fetB	EG13260	GO:0009274	response to drug|0042493||	iron export ABC transporter permease; peroxide resistance protein	694	547	578	263	409	567	37.6501	36.9198	33.3165	20.6459	32.2015	32.2962	5.22858	4.98834	4.96545	4.85705	4.98348	5.20112	5.06079	5.01388	0.145761	0.174038	1.03305	0.357891	0.739039
ffh	EG10300	.	.	Signal Recognition Particle (SRP) component with 4.5S RNA (ffs)	5984	5871	6071	5043	5328	5720	185.916	226.935	200.405	226.718	240.234	186.587	7.60604	7.69191	7.63457	7.83767	7.87382	7.61319	7.64417	7.77489	0.0437346	0.141203	-1.09484	-1.53169	0.245619
ffs	EG30027	.	.	4.5S sRNA component of Signal Recognition Particle (SRP)	13	8	8	7	7	3	4.82547	3.69447	3.15508	3.75982	3.77086	1.16917	2.05102	2.14764	2.04402	2.15554	2.48552	1.59069	2.08089	2.07725	0.0579117	0.452524	1.00253	0.0138309	0.990185
fhlA	EG10301	GO:0005737	fermentation|0006113||	formate hydrogenlyase transcriptional activator	488	612	708	385	348	409	9.93269	15.4976	15.311	11.3391	10.2795	8.74041	3.42079	3.72845	3.83731	3.88703	3.52628	3.51958	3.66218	3.6443	0.216018	0.210244	1.01247	0.102767	0.923097
fhuA	EG10302	GO:0009274	.	ferrichrome outer membrane transporter	11295	17465	18978	7783	13595	18001	212.993	409.744	380.236	212.372	372.052	356.399	8.25559	8.37232	8.30798	8.29068	8.29974	8.28712	8.31196	8.29251	0.0584666	0.00650548	1.01357	0.572626	0.623462
fhuB	EG10303	GO:0009274	.	iron(3+)-hydroxamate import ABC transporter permease	399	646	568	514	903	891	8.51435	17.1505	12.8781	15.8713	27.9648	19.9626	3.55327	3.75195	3.46522	4.50223	4.62623	4.3883	3.59015	4.50559	0.146881	0.118999	-1.88614	-8.38772	0.00132615
fhuC	EG10304	GO:0005737	.	iron(3+)-hydroxamate import ABC transporter ATPase	580	989	1037	480	771	793	30.7558	65.2469	58.4254	36.8309	59.3333	44.1502	5.41171	5.66358	5.62272	5.72938	5.66206	5.44471	5.566	5.61205	0.135173	0.148779	-1.03243	-0.396765	0.711974
fhuD	EG10305	GO:0042597	iron ion transport|0006826||	iron(3+)-hydroxamate import ABC transporter periplasmic binding protein	361	780	728	335	657	703	17.1447	46.0876	36.7349	23.0219	45.283	35.0542	4.75756	5.05431	4.87423	5.24677	5.22204	5.057	4.89537	5.17527	0.1495	0.103169	-1.21412	-2.66903	0.0632876
fhuE	EG10306	GO:0009274	iron ion transport|0006826||	ferric-rhodotorulic acid outer membrane transporter	4775	11116	9958	2539	5061	4782	92.2637	267.221	204.434	70.9892	141.919	97.0126	7.09478	7.58197	7.33188	6.92786	6.84013	6.4954	7.33621	6.75447	0.243623	0.228607	1.49666	3.01604	0.0395205
fhuF	EG12595	GO:0005737	protein folding|0006457||	ferric iron reductase involved in ferric hydroximate transport	15923	28995	32000	10772	28479	27593	853.983	1934.7	1823.47	835.974	2216.64	1553.76	10.3412	10.5838	10.6942	10.5009	10.5463	10.1215	10.5397	10.3896	0.180565	0.233223	1.10969	0.881733	0.430623
fic	EG10307	.	.	stationary phase-induced protein, putative toxin	486	778	1151	968	488	362	34.1052	67.9249	85.8191	98.295	49.6992	26.6719	5.24619	5.96211	6.44978	6.37849	5.67829	5.02464	5.88603	5.69381	0.605389	0.677062	1.14252	0.366568	0.732727
fieF	EG11873	GO:0009274	.	ferrous iron and zinc transporter	1243	1395	1835	1232	1414	1546	58.2485	81.3305	91.3638	83.5404	96.1632	76.065	6.13366	6.12021	6.44441	6.547	6.46876	6.31327	6.23276	6.44301	0.183417	0.118975	-1.15689	-1.66569	0.182835
fimA	EG10308	GO:0009289	glycoprotein biosynthetic process|0009101||	major type 1 subunit fimbrin (pilin)	23724	28960	30195	10704	23339	25303	1828.59	2777.11	2472.8	1193.84	2610.7	2047.68	11.1578	11.2178	11.2433	10.7776	10.9165	10.5828	11.2063	10.759	0.0439061	0.167625	1.36345	4.47071	0.0365765
fimB	EG10309	GO:0009289	pilus assembly|0009297||	tyrosine recombinase/inversion of on/off regulator of fimA	1256	1505	1364	190	1154	1154	88.1402	131.397	101.7	19.2934	117.526	85.0259	6.87322	6.55341	6.28731	5.69851	6.45134	6.13882	6.57131	6.09622	0.293367	0.378219	1.39001	1.71914	0.165124
fimC	EG10310	GO:0009289	protein folding|0006457||	periplasmic chaperone	1154	1085	1118	360	1250	1083	67.2621	78.6792	69.2358	30.3626	105.735	66.2758	6.3519	5.93821	5.86975	5.72303	6.47673	5.9819	6.05329	6.06055	0.260864	0.382957	-1.00505	-0.027165	0.979794
fimD	EG10311	GO:0009274	.	fimbrial usher outer membrane porin protein; FimCD chaperone-usher	1710	1646	1596	658	1951	1689	27.4402	32.8614	27.2112	15.2788	45.4354	28.4566	5.02067	4.68888	4.58059	4.66451	5.30304	4.88188	4.76338	4.94981	0.229304	0.32464	-1.13794	-0.812429	0.466863
fimE	EG10312	GO:0009289	pilus assembly|0009297||	tyrosine recombinase/inversion of on/off regulator of fimA	180	98	130	263	86	193	12.7585	8.64208	9.79027	26.9746	8.8465	14.363	3.32309	3.29137	3.52522	4.27663	3.68018	4.39348	3.37989	4.11676	0.126854	0.382581	-1.66656	-3.1665	0.0671784
fimF	EG10313	GO:0009289	glycoprotein biosynthetic process|0009101||	minor component of type 1 fimbriae	162	120	104	72	197	145	12.9099	11.8974	8.80571	8.30255	22.7834	12.1321	3.75279	3.39448	3.12807	3.64464	4.402	3.87393	3.42511	3.97353	0.31348	0.388378	-1.46248	-1.90316	0.132934
fimG	EG10314	GO:0009289	glycoprotein biosynthetic process|0009101||	minor component of type 1 fimbriae	149	100	109	67	236	159	12.51	10.4457	9.72348	8.13987	28.756	14.0162	3.78574	3.21021	3.2235	3.71182	4.62841	3.97869	3.40648	4.10631	0.328517	0.471435	-1.6243	-2.10948	0.110827
fimH	EG10315	GO:0009289	glycoprotein biosynthetic process|0009101||	minor component of type 1 fimbriae	567	386	434	243	531	485	26.5703	22.5043	21.6087	16.4775	36.1122	23.8625	4.76243	4.29619	4.36772	4.50712	5.08166	4.76655	4.47545	4.78511	0.251093	0.287718	-1.23942	-1.40452	0.234088
fimI	EG11974	GO:0009289	glycoprotein biosynthetic process|0009101||	fimbrial protein involved in type 1 pilus biosynthesis	1615	1937	2116	731	2109	2003	126.555	188.844	176.176	82.889	239.845	164.797	7.43288	7.21513	7.20877	7.09482	7.61838	7.1749	7.2856	7.29604	0.127593	0.282017	-1.00726	-0.0584177	0.95735
fis	EG10317	GO:0005737	DNA recombination|0006310||	global DNA-binding transcriptional dual regulator	3500	3399	2687	1309	3723	7308	498.67	602.506	406.759	269.871	769.811	1093.21	9.32901	8.95558	8.45079	8.78922	9.29574	9.69786	8.91179	9.26094	0.440743	0.45532	-1.27381	-0.954302	0.394024
fiu	EG13317	GO:0009274	iron ion transport|0006826||	catecholate siderophore receptor	525	2343	1608	513	1002	661	9.73094	54.0298	31.6669	13.7589	26.9531	12.8635	4.02862	5.15556	4.55375	4.75162	4.4201	3.71805	4.57931	4.29659	0.563907	0.527741	1.21649	0.634036	0.560647
fixA	EG11562	GO:0016052	carbohydrate catabolic process|0016052||	anaerobic carnitine reduction putative electron transfer flavoprotein subunit	25	26	23	18	12	13	1.3721	1.77536	1.34122	1.42952	0.955816	0.749121	1.0648	1.30546	1.15942	1.26573	1.13805	1.05424	1.17656	1.15267	0.121243	0.106502	1.0167	0.256426	0.81047
fixB	EG11563	GO:0016052	carbohydrate catabolic process|0016052||	putative electron transfer flavoprotein, NAD/FAD-binding domain and ETFP adenine nucleotide-binding domain-like protein	22	34	23	12	9	20	0.988265	1.90018	1.09775	0.780016	0.586731	0.943283	0.971479	1.25721	0.925759	0.998697	0.745299	1.09603	1.05148	0.946676	0.179626	0.181061	1.07535	0.711758	0.515927
fixC	EG11564	GO:0042413	carnitine catabolic process|0042413||	putative oxidoreductase	30	14	23	18	11	17	0.98638	0.572686	0.80348	0.856382	0.524882	0.586858	0.73767	0.643693	0.812011	0.813298	0.745351	0.874714	0.731125	0.811121	0.0843495	0.0647093	-1.05702	-1.30332	0.266749
fixX	EG11565	GO:0042413	carnitine catabolic process|0042413||	putative 4Fe-4S ferredoxin-type protein	6	2	3	3	3	0	0.881577	0.365598	0.468333	0.637826	0.6397	0	0.554601	0.512453	0.5739	0.537042	0.888716	0.130196	0.546984	0.518651	0.0314237	0.379594	1.01983	0.12884	0.90913
fklB	EG12503	GO:0006457	protein folding|0006457||	FKBP-type peptidyl-prolyl cis-trans isomerase (rotamase)	1043	1659	1473	701	1754	1861	71.0713	140.644	106.644	69.1194	173.454	133.143	6.73215	6.75094	6.5001	6.80027	7.1097	6.88249	6.66106	6.93082	0.139712	0.16028	-1.20561	-2.19748	0.0941773
fkpA	EG12900	GO:0042597	protein folding|0006457||	FKBP-type peptidyl-prolyl cis-trans isomerase (rotamase)	8559	9797	9634	6516	6810	9801	445.486	634.409	532.772	490.754	514.403	535.603	8.99359	9.14422	9.04258	9.07679	8.89538	9.07405	9.06013	9.01541	0.0768324	0.103956	1.03148	0.59924	0.583911
fkpB	EG11080	GO:0005737	protein folding|0006457||	FKBP-type peptidyl-prolyl cis-trans isomerase (rotamase)	819	576	709	699	778	620	77.0146	67.3871	70.8369	95.1126	106.173	61.2128	6.1721	6.00815	6.21104	6.4703	6.72304	6.18222	6.13043	6.45852	0.10767	0.270604	-1.25535	-1.95121	0.159367
flc	EG12209	GO:0009274	.	fluoride efflux channel, dual topology membrane protein	767	419	534	442	449	1048	84.5212	57.4446	62.5224	70.4798	71.8063	121.253	6.29128	5.76805	6.00001	6.20783	6.16215	6.94778	6.01978	6.43926	0.262176	0.440988	-1.33744	-1.41618	0.24487
fldA	EG10318	.	.	flavodoxin 1	3113	5338	5920	1454	3837	4502	248.077	529.238	501.248	167.665	443.756	376.681	8.58588	8.63422	8.63422	8.27752	8.43782	8.27775	8.61811	8.33103	0.0279132	0.0924803	1.22017	5.14734	0.0249442
fldB	EG12697	GO:0009060	aerobic respiration|0009060||	flavodoxin 2	1972	1328	1442	1561	1394	1781	159.859	133.935	124.2	183.107	163.998	151.585	7.17638	7.05092	7.06629	7.36017	7.38693	7.40246	7.09786	7.38319	0.0684301	0.0213953	-1.21868	-6.89285	0.0125473
flgA	EG20263	GO:0019861	flagellum assembly|0009296||	assembly protein for flagellar basal-body periplasmic P ring	70	104	122	44	60	57	4.48803	8.29576	8.31078	4.08209	5.58283	3.83702	2.55784	2.80936	2.87498	2.80034	2.72197	2.43063	2.74739	2.65098	0.167404	0.194812	1.06911	0.650156	0.5518
flgB	EG14266	GO:0019861	flagellum assembly|0009296||	flagellar component of cell-proximal portion of basal-body rod	6	103	84	6	2	12	0.608859	13.0037	9.05668	0.881026	0.294538	1.27852	1.47821	2.90505	2.56021	1.73424	0.235461	1.11551	2.31449	1.0284	0.744484	0.753178	2.43865	2.10341	0.103264
flgC	EG14267	GO:0019861	flagellum assembly|0009296||	flagellar component of cell-proximal portion of basal-body rod	6	43	64	6	8	3	0.626899	5.58959	7.10478	0.90713	1.21306	0.329101	1.27075	2.08752	2.39833	1.52864	1.05458	0.350271	1.91887	0.97783	0.582398	0.592923	1.91991	1.96114	0.121419
flgD	EG14268	GO:0019861	flagellum assembly|0009296||	flagellar hook assembly protein	20	192	147	24	17	20	1.21597	14.5231	9.49585	2.11142	1.49998	1.27669	1.71573	3.18253	2.76322	2.35146	1.26669	1.22923	2.55383	1.61579	0.75549	0.637381	1.91592	1.64372	0.177594
flgE	EG14269	GO:0019861	flagellum assembly|0009296||	flagellar hook protein	62	316	248	53	45	49	2.17004	13.7603	9.22255	2.68425	2.28578	1.80066	2.04257	3.20522	2.82135	2.49611	1.69646	1.58706	2.68971	1.92654	0.592398	0.496282	1.69721	1.71045	0.164548
flgF	EG14270	GO:0019861	flagellum assembly|0009296||	flagellar component of cell-proximal portion of basal-body rod	27	89	87	16	19	26	1.51127	6.19776	5.17396	1.2959	1.5434	1.52797	1.66919	2.2584	2.12632	1.75916	1.32689	1.39342	2.01797	1.49316	0.309188	0.232752	1.43874	2.34881	0.0836109
flgG	EG14271	GO:0019861	flagellum assembly|0009296||	flagellar component of cell-distal portion of basal-body rod	50	117	119	43	32	48	2.70215	7.86667	6.83299	3.36264	2.50978	2.72359	2.04807	2.69984	2.63158	2.52169	1.87288	2.06269	2.45983	2.15242	0.35822	0.333584	1.23748	1.08777	0.338139
flgH	EG20264	GO:0009274	flagellum assembly|0009296||	flagellar protein of basal-body outer-membrane L ring	21	67	50	27	18	13	1.27129	5.0462	3.21602	2.36516	1.5814	0.826283	1.29292	2.2434	1.8204	1.96313	1.47223	1.05499	1.78557	1.49679	0.476198	0.454566	1.22161	0.759796	0.489779
flgI	EG20265	GO:0019861	flagellum assembly|0009296||	putative flagellar basal body protein	32	49	46	20	20	23	1.23324	2.34942	1.88357	1.11532	1.1186	0.930654	1.16739	1.43066	1.29682	1.26989	1.14808	1.09902	1.29829	1.17233	0.131637	0.0879813	1.09123	1.3779	0.249972
flgJ	EG14272	GO:0019861	flagellum assembly|0009296||	flagellar rod assembly protein and murein hydrolase; flagellum-specific muramidase	27	27	56	17	20	19	1.21287	1.50897	2.67278	1.10502	1.30385	0.896119	1.17082	1.08635	1.59048	1.27765	1.25486	1.07254	1.28255	1.20168	0.269998	0.112422	1.05765	0.478903	0.668413
flgK	EG11967	GO:0019861	flagellum assembly|0009296||	flagellar hook-filament junction protein 1	99	208	193	78	90	103	2.54821	6.66083	5.27814	2.90513	3.36192	2.78355	2.0177	2.494	2.30277	2.38479	2.10421	2.05199	2.27149	2.18033	0.239682	0.17898	1.06523	0.527842	0.627654
flgL	EG11545	GO:0019861	flagellum assembly|0009296||	flagellar hook-filament junction protein	324	368	418	277	221	300	14.3714	20.308	19.6994	17.7789	14.2263	13.9713	3.9123	4.18289	4.24412	4.36223	3.9365	4.1208	4.1131	4.13984	0.176574	0.213504	-1.01871	-0.167157	0.875628
flgM	EG12664	GO:0019861	transcription|0006350||	anti-sigma factor for FliA (sigma 28)	180	195	243	74	166	206	25.9076	34.9184	37.1608	15.412	34.6743	31.1303	5.00697	4.74344	4.98507	4.74571	4.92201	4.97906	4.91183	4.88226	0.14624	0.121646	1.0207	0.269208	0.801504
flgN	EG12665	GO:0019861	flagellum assembly|0009296||	export chaperone for FlgK and FlgL	139	235	219	77	137	231	14.1052	29.6687	23.6121	11.3065	20.1758	24.6115	4.27094	4.42806	4.26072	4.37078	4.17529	4.59161	4.31991	4.37923	0.0938035	0.208289	-1.04197	-0.449754	0.685627
flhA	EG14273	GO:0019861	flagellum assembly|0009296||	putative flagellar export pore protein	129	197	225	181	155	135	2.62565	4.9886	4.86579	5.33086	4.57851	2.88498	1.94295	2.31585	2.332	2.76614	2.60048	2.19165	2.19693	2.51943	0.220105	0.295701	-1.25049	-1.51529	0.209981
flhB	EG14035	GO:0019861	.	flagellin export apparatus, substrate specificity protein	27	40	48	34	19	24	0.994364	1.83276	1.87822	1.81189	1.0155	0.928013	0.992016	1.31466	1.38574	1.49363	1.14363	1.15114	1.2308	1.2628	0.209829	0.199942	-1.02243	-0.191213	0.857693
flhC	EG10319	GO:0019861	flagellum assembly|0009296||	flagellar class II regulon transcriptional activator, with FlhD	647	963	908	123	184	183	47.2854	87.5618	70.5071	13.0077	19.5158	14.0422	5.63717	6.08252	5.90767	4.5355	4.29968	4.09732	5.87579	4.31083	0.224379	0.219304	2.95868	8.63926	0.00098954
flhD	EG10320	GO:0019861	flagellum assembly|0009296||	flagellar class II regulon transcriptional activator, with FlhC	402	766	681	53	134	143	48.4641	114.892	87.23	9.24575	23.4447	18.1005	5.93139	6.36069	6.07977	4.50636	4.38317	4.25542	6.12395	4.38165	0.21803	0.125475	3.34568	11.9963	0.00091845
flhE	EG14013	.	.	proton seal during flagellar secretion	21	16	18	10	13	19	2.26114	2.14336	2.05923	1.55805	2.03141	2.14795	1.60865	1.44607	1.44013	1.55616	1.67728	1.82478	1.49828	1.68608	0.0956229	0.134526	-1.13902	-1.97073	0.127685
fliA	EG11355	GO:0019861	transcription|0006350||	RNA polymerase, sigma 28 (sigma F) factor	40	171	139	24	28	23	2.35087	12.5035	8.67977	2.04104	2.38821	1.41925	2.09107	3.05754	2.7206	2.23614	1.7256	1.3924	2.62307	1.78471	0.490564	0.424964	1.78801	2.23728	0.0902561
fliC	EG10321	GO:0019861	flagellum assembly|0009296||	flagellar filament structural protein (flagellin)	3393	3801	3355	2061	1555	1974	95.9099	133.673	100.762	84.3004	63.7905	58.5852	6.48331	6.91746	6.66291	6.44975	6.04297	6.1219	6.68789	6.20487	0.218149	0.215707	1.39767	2.72703	0.0526113
fliD	EG10841	GO:0019861	flagellum assembly|0009296||	flagellar filament capping protein	151	179	143	76	71	83	4.54134	6.6977	4.56949	3.30745	3.09893	2.62088	2.29327	2.61515	2.28715	2.325	2.17685	2.16157	2.39852	2.22114	0.18763	0.090269	1.13083	1.47555	0.240202
fliE	EG11346	GO:0019861	flagellum assembly|0009296||	flagellar basal-body component	20	20	23	8	10	10	2.68671	3.34261	3.28279	1.55508	1.94956	1.41043	1.77681	1.82261	1.85863	1.59701	1.6551	1.47876	1.81935	1.57696	0.0410078	0.089865	1.18295	4.25018	0.0273926
fliF	EG11347	GO:0019861	flagellum assembly|0009296||	flagellar basal-body MS-ring and collar protein	36	104	81	39	23	20	0.918243	3.3003	2.19515	1.43943	0.85139	0.535607	1.00021	1.75615	1.4305	1.42664	0.975556	0.772004	1.39562	1.05807	0.379173	0.33503	1.26361	1.15549	0.313115
fliG	EG11654	GO:0019861	flagellum assembly|0009296||	flagellar motor switching and energizing component	60	100	118	49	40	52	2.54914	5.28576	5.32658	3.01238	2.46631	2.31957	1.89293	2.31525	2.37033	2.30097	1.87219	1.91497	2.19284	2.02938	0.261178	0.236178	1.11997	0.804006	0.466882
fliH	EG11656	GO:0019861	flagellum assembly|0009296||	negative regulator of FliI ATPase activity	13	34	32	17	12	5	0.800734	2.60549	2.0942	1.51519	1.07268	0.323352	0.896909	1.57343	1.41909	1.40579	1.15622	0.508525	1.29648	1.02351	0.354537	0.463119	1.20829	0.810626	0.46594
fliI	EG20266	GO:0019861	ATP synthesis coupled proton transport|0015986||	flagellum-specific ATP synthase	18	26	26	19	12	23	0.554354	0.996216	0.85077	0.846721	0.536342	0.743711	0.693942	0.855282	0.779432	0.932871	0.683248	0.98839	0.776219	0.86817	0.0807179	0.162535	-1.06581	-0.877608	0.446166
fliJ	EG20267	GO:0019861	flagellum assembly|0009296||	flagellar protein	5	11	9	2	0	4	0.476528	1.3043	0.91135	0.275817	0	0.400258	0.585814	0.961746	0.778247	0.547947	0.00562128	0.58708	0.775269	0.380216	0.187984	0.324998	1.31499	1.82249	0.160034
fliK	EG20268	GO:0019861	flagellum assembly|0009296||	flagellar hook-length control protein	49	51	60	43	28	28	1.83818	2.38028	2.39149	2.33417	1.52439	1.10284	1.34604	1.60002	1.65659	1.74601	1.54089	1.3581	1.53421	1.54833	0.165403	0.194057	-1.00984	-0.0959251	0.928304
fliL	EG10322	GO:0019861	flagellum assembly|0009296||	flagellar biosynthesis protein	20	54	55	27	21	25	1.82003	6.11375	5.31784	3.55537	2.77341	2.38864	1.75726	2.443	2.33348	2.47878	1.92585	1.89812	2.17791	2.10091	0.368388	0.327534	1.05482	0.270554	0.800294
fliM	EG10323	GO:0019861	flagellum assembly|0009296||	flagellar motor switching and energizing component	34	87	110	29	41	35	1.43158	4.55743	4.92099	1.76687	2.50533	1.54727	1.59607	2.00768	2.12303	1.9473	1.7528	1.41912	1.90892	1.70641	0.277013	0.267129	1.1507	0.911493	0.413662
fliN	EG10324	GO:0019861	flagellum assembly|0009296||	flagellar motor switching and energizing component	4	13	9	4	4	4	0.408847	1.65314	0.97739	0.591607	0.593345	0.429262	0.671355	1.09782	0.808825	0.867287	0.694911	0.592224	0.859334	0.71814	0.217673	0.138995	1.10282	0.946908	0.406028
fliO	EG11224	GO:0019861	flagellum assembly|0009296||	flagellar biosynthesis protein	9	11	4	6	2	3	1.04055	1.58226	0.491365	1.00379	0.33558	0.364169	0.715975	1.21968	0.612568	0.849178	0.589626	0.644667	0.849408	0.69449	0.324807	0.136761	1.11336	0.761367	0.507642
fliP	EG11975	GO:0019861	flagellum assembly|0009296||	flagellar biosynthesis protein	15	28	24	14	18	11	0.860075	1.99742	1.46211	1.16157	1.49783	0.662215	0.996977	1.30506	1.12074	1.28126	1.36872	0.867277	1.14093	1.17242	0.15503	0.267854	-1.02207	-0.176252	0.870652
fliQ	EG11976	GO:0019861	glycoprotein biosynthetic process|0009101||	flagellar biosynthesis protein	5	9	6	3	4	6	0.783624	1.75487	0.99911	0.680348	0.909795	0.987303	0.948403	1.14996	0.834823	1.01163	0.971216	1.09158	0.977728	1.02481	0.159601	0.0612522	-1.03317	-0.477019	0.670831
fliR	EG11977	GO:0019861	.	flagellar export pore protein	131	63	77	41	30	73	7.05262	4.21973	4.40447	3.194	2.34394	4.12632	2.52936	2.25815	2.33841	2.17142	2.00883	2.70192	2.3753	2.29406	0.139319	0.362455	1.05793	0.362386	0.744686
fliS	EG11388	GO:0019861	flagellum assembly|0009296||	flagellar protein potentiates polymerization	53	46	53	31	30	44	5.45677	5.89227	5.79775	4.61842	4.48257	4.75635	2.53349	2.54437	2.58266	2.71809	2.57947	2.79498	2.55351	2.69751	0.0258257	0.109222	-1.10497	-2.2224	0.143485
fliT	EG11389	GO:0019861	flagellum assembly|0009296||	putative flagellar synthesis and assembly chaperone	19	31	37	21	15	20	2.19672	4.4591	4.54513	3.51327	2.51685	2.42779	1.75857	2.15371	2.22277	2.34749	1.89844	1.99843	2.04502	2.08145	0.250465	0.235754	-1.02558	-0.183482	0.863377
fliY	EG12680	GO:0042597	cysteine biosynthetic process|0019344||	cystine transporter subunit	14807	12007	11209	4235	7898	9581	782.233	789.167	629.158	323.738	605.525	531.424	9.55738	9.53492	9.20942	8.86026	9.10378	9.02639	9.43391	8.99681	0.194736	0.12443	1.35388	3.27601	0.0388473
fliZ	EG11356	.	.	RpoS antagonist; putative regulator of FliA activity	105	84	98	33	57	60	8.04918	8.01137	7.98202	3.66057	6.34137	4.8292	3.00854	2.83045	2.90375	2.67931	2.93985	2.7617	2.91425	2.79362	0.0895094	0.133171	1.08721	1.30213	0.271927
flk	EG10229	.	.	putative flagella assembly protein	352	529	465	190	393	455	14.9549	27.9617	20.9903	11.6807	24.2315	20.2962	4.27482	4.37327	4.15239	4.34049	4.43456	4.40791	4.26683	4.39432	0.110653	0.0484842	-1.09239	-1.82786	0.173658
flu	EG12686	.	.	CP4-44 prophage; antigen 43 (Ag43) phase-variable biofilm formation autotransporter	525	9705	13414	748	7309	8917	7.12043	163.76	193.299	14.6798	143.864	126.978	5.32933	6.06923	6.4274	6.29807	5.939	5.89423	5.94199	6.04377	0.559985	0.221365	-1.0731	-0.292767	0.791398
flxA	EG13429	.	.	Qin prophage; uncharacterized protein	346	191	167	79	63	76	43.9677	30.1965	22.5475	14.5263	11.6183	10.1399	4.86607	4.90003	4.63449	3.99845	3.94912	3.97263	4.8002	3.9734	0.14451	0.0246762	1.77375	9.76833	0.00853832
fmt	EG11268	GO:0005737	RNA modification|0009451||	10-formyltetrahydrofolate:L-methionyl-tRNA(fMet) N-formyltransferase	4633	6618	6371	3442	4605	4865	206.802	367.524	302.152	222.319	298.311	228.001	8.00113	8.27221	8.13605	8.10862	8.04731	7.81822	8.13646	7.99138	0.135541	0.153069	1.10579	1.22905	0.287325
fnr	EG10325	GO:0005737	anaerobic respiration|0009061||	oxygen-sensing anaerobic growth regulon transcriptional regulator FNR; autorepressor	9338	14935	14202	7021	8048	7392	524.76	1044.18	847.969	570.923	656.357	436.144	9.29673	9.83854	9.64302	9.40257	9.21606	8.76242	9.59276	9.12701	0.274375	0.329231	1.38103	1.8823	0.135245
fnrS	EG31185	.	.	FNR-activated anaerobic sRNA antisense regulator down regulates cydDC, metE, sodA, sodB, Hfq-dependent; mediates negative FNR regulation	154	82	118	123	79	95	53.4149	35.3851	43.4858	61.7332	39.7662	34.5961	5.40764	5.19769	5.60241	5.65416	5.53062	5.51951	5.40258	5.5681	0.202407	0.0747378	-1.12157	-1.32867	0.290878
focA	EG11258	GO:0009274	carbohydrate catabolic process|0016052||	formate channel	34328	15292	21287	3527	16019	40198	1693.02	938.304	1115.46	251.705	1146.56	2081.52	10.7973	9.59383	9.97769	9.10542	9.88059	10.5358	10.123	9.8406	0.614769	0.716016	1.21618	0.518226	0.632238
focB	EG14220	GO:0009274	.	putative formate transporter	174	107	138	137	108	130	8.67248	6.63503	7.30798	9.88067	7.81202	6.80297	2.92337	2.79717	3.00565	3.41414	3.35962	3.37	2.90873	3.38125	0.105009	0.0289472	-1.38753	-7.51367	0.0114832
folA	EG10326	GO:0046656	folic acid biosynthetic process|0046656||	dihydrofolate reductase	255	564	488	185	303	362	22.4802	61.8593	45.7093	23.5996	38.7658	33.5066	5.02808	5.50471	5.22092	5.29877	5.04948	5.04948	5.25124	5.13258	0.239758	0.143925	1.08573	0.734979	0.511457
folB	EG11673	GO:0046656	folic acid biosynthetic process|0046656||	dihydroneopterin aldolase and dihydroneopterin triphosphate 2'-epimerase	176	143	136	75	132	190	20.1831	20.4022	16.5706	12.4454	21.9682	22.8765	4.41704	4.13588	3.95398	4.1837	4.45095	4.66028	4.16897	4.43164	0.233294	0.238873	-1.1997	-1.36262	0.244713
folC	EG10327	GO:0046656	folic acid biosynthetic process|0046656||	bifunctional folylpolyglutamate synthase/ dihydrofolate synthase	484	862	873	563	737	909	16.1393	35.7612	30.9299	27.1657	35.6659	31.8248	4.526	4.80566	4.71451	5.19206	4.98536	5.0376	4.68206	5.07167	0.142624	0.107477	-1.31005	-3.77879	0.0222143
folD	EG10328	GO:0046656	folic acid biosynthetic process|0046656||	bifunctional 5,10-methylene-tetrahydrofolate dehydrogenase/ 5,10-methylene-tetrahydrofolate cyclohydrolase	2128	3030	2656	1188	2810	2808	103.861	183.988	137.732	83.9017	199.037	143.893	7.14505	7.17205	6.88968	7.01123	7.3488	7.0404	7.06893	7.13348	0.155816	0.187046	-1.04576	-0.45928	0.670621
folE	EG11375	GO:0046656	folic acid biosynthetic process|0046656||	GTP cyclohydrolase I	1603	5013	6812	2400	10828	8197	101.393	394.492	457.798	219.664	993.961	544.367	8.04247	8.0221	8.25965	8.84945	9.36098	8.62442	8.10807	8.94495	0.131665	0.37745	-1.78618	-3.62602	0.0490999
folK	EG11374	GO:0046656	folic acid biosynthetic process|0046656||	2-amino-4-hydroxy-6-hydroxymethyldihyropteridine pyrophosphokinase	72	149	147	25	92	86	6.34736	16.3422	13.769	3.18913	11.7705	7.96013	3.33582	3.43492	3.33567	3.07062	3.32542	3.06339	3.3688	3.15314	0.0572579	0.149238	1.16124	2.33685	0.115824
folM	EG13189	.	.	dihydromonapterin reductase, NADPH-dependent; dihydrofolate reductase isozyme	284	491	556	263	330	249	16.6219	35.7528	34.575	22.2736	28.03	15.3011	4.38668	4.85432	4.92947	4.91462	4.71494	4.1562	4.72349	4.59525	0.294096	0.393122	1.09296	0.4524	0.676194
folP	EG50011	GO:0046656	folic acid biosynthetic process|0046656||	7,8-dihydropteroate synthase	496	500	552	515	399	508	24.7215	31.0048	29.2319	37.1427	28.8611	26.5839	4.65876	4.79958	4.86604	5.19566	4.92347	5.00127	4.7748	5.04013	0.10584	0.140191	-1.20192	-2.61631	0.0635216
folX	EG14263	.	.	D-erythro-7,8-dihydroneopterin triphosphate 2'-epimerase and dihydroneopterin aldolase	840	1041	1156	783	678	835	97.9206	150.977	143.178	132.077	114.702	102.198	6.75489	7.08515	7.10651	7.137	6.76935	6.76705	6.98218	6.89114	0.19713	0.212931	1.06514	0.543472	0.615837
fpr	EG11518	GO:0006805	xenobiotic metabolic process|0006805||	ferredoxin-NADP reductase; flavodoxin reductase	445	701	885	452	737	974	25.2081	49.4042	53.2658	37.0503	60.5891	57.9297	5.2217	5.22415	5.45388	5.76558	5.65487	5.78761	5.29991	5.73602	0.133348	0.0711335	-1.35295	-4.99797	0.0147773
frc	EG14145	.	.	formyl-CoA transferase, NAD(P)-binding	111	173	142	407	81	70	3.75463	7.28041	5.10337	19.921	3.97626	2.48601	1.93737	3.08513	2.71576	3.65907	2.73383	2.36176	2.57942	2.91822	0.585899	0.668019	-1.2647	-0.660416	0.545658
frdA	EG10330	GO:0005737	fermentation|0006113||	anaerobic fumarate reductase catalytic and NAD/flavoprotein subunit	11328	2833	3336	458	4600	10340	264.982	82.447	82.9112	15.5025	156.159	253.948	7.89227	5.93453	6.08219	5.44746	6.97672	7.84377	6.63633	6.75599	1.09018	1.21331	-1.08648	-0.12706	0.90509
frdB	EG10331	GO:0005737	fermentation|0006113||	fumarate reductase (anaerobic), Fe-S subunit	3575	1520	1343	155	1145	2462	205.821	108.874	82.1513	12.9127	95.6677	148.821	7.55016	6.37581	6.04516	5.23935	6.24736	7.07748	6.65704	6.18806	0.790935	0.920497	1.38413	0.669318	0.540724
frdC	EG10332	GO:0009274	fermentation|0006113||	fumarate reductase (anaerobic), membrane anchor subunit	2145	693	645	82	582	1027	229.21	92.1308	73.2302	12.6792	90.2558	115.223	7.4796	6.19015	5.96922	5.07749	6.24995	6.79008	6.54632	6.03918	0.815754	0.875536	1.42124	0.734044	0.503819
frdD	EG10333	GO:0009274	fermentation|0006113||	fumarate reductase (anaerobic), membrane anchor subunit	2443	730	725	122	570	1163	287.159	106.755	90.5443	20.7506	97.2343	143.529	7.6995	6.48632	6.37255	5.52433	6.42334	7.1793	6.85279	6.37566	0.735476	0.828513	1.39198	0.74596	0.49769
fre	EG10334	GO:0009055	.	NAD(P)H-flavin reductase	2665	2550	2697	2198	1859	1598	160.643	191.236	172.731	191.719	162.626	101.135	7.22896	7.52143	7.46866	7.46906	7.36457	6.89265	7.40635	7.2421	0.15587	0.307102	1.12059	0.826081	0.469952
frlA	EG12908	GO:0009274	.	putative fructoselysine transporter	39	33	34	26	9	19	1.23342	1.29845	1.14248	1.18985	0.41308	0.6309	0.883001	1.10314	1.07364	1.03784	0.662343	0.962378	1.01993	0.887521	0.119495	0.198626	1.09612	0.989362	0.389739
frlB	EG12909	.	.	fructoselysine-6-P-deglycase	45	69	77	37	36	40	1.86139	3.55091	3.38408	2.21462	2.1611	1.73719	1.57896	1.87999	1.88648	1.92982	1.71922	1.61779	1.78181	1.75561	0.175702	0.159163	1.01833	0.191426	0.857602
frlC	EG12910	.	.	fructoselysine 3-epimerase	31	47	44	39	23	21	1.57856	2.97758	2.38055	2.87367	1.69971	1.12275	1.29067	1.79416	1.63541	1.92642	1.6265	1.3576	1.57341	1.63684	0.257405	0.284552	-1.04494	-0.286305	0.788996
frlD	EG12912	.	.	fructoselysine 6-kinase	57	76	100	62	57	53	3.0687	5.09047	5.72009	4.82995	4.45348	2.99582	2.08619	2.34105	2.53549	2.71902	2.53837	2.22829	2.32091	2.49523	0.225326	0.248193	-1.12843	-0.900705	0.419113
frlR	EG12913	GO:0006350	transcription|0006350||	putative DNA-binding transcriptional regulator	571	634	678	256	483	602	33.0086	45.5979	41.6432	21.4142	40.5213	36.5383	5.281	5.1688	5.18243	5.08013	5.21145	5.23073	5.21074	5.17411	0.0612264	0.0819535	1.02572	0.620351	0.571159
frmA	EG50010	GO:0005737	fermentation|0006113||	alcohol dehydrogenase class III; glutathione-dependent formaldehyde dehydrogenase	441	646	707	387	396	382	16.8119	30.6391	28.6366	21.3482	21.9088	15.2899	4.2745	4.66377	4.71355	4.74422	4.4634	4.1909	4.5506	4.46617	0.240409	0.276669	1.06027	0.398978	0.710669
frmB	EG13295	.	.	S-formylglutathione hydrolase	404	309	324	187	243	226	20.4983	19.5056	17.4664	13.7293	17.8932	12.0394	4.2366	4.15585	4.09758	4.0914	4.28828	4.01313	4.16334	4.13094	0.0698144	0.141768	1.02272	0.355203	0.746568
frmR	EG13296	.	.	regulator protein that represses frmRAB operon	80	149	135	106	96	116	12.2654	28.4213	21.9913	23.5164	21.3604	18.6729	3.97628	4.51237	4.28727	4.81271	4.39535	4.41435	4.25864	4.54081	0.26919	0.235667	-1.21602	-1.36601	0.244861
frr	EG10335	GO:0005737	translation|0006412||	ribosome recycling factor	8396	7397	8247	5437	6723	7601	636.707	697.892	664.489	596.621	739.905	605.201	9.35488	9.36404	9.34636	9.37298	9.44994	9.28803	9.3551	9.37032	0.00884137	0.0809874	-1.01061	-0.323611	0.776304
frsA	EG11091	.	.	fermentation-respiration switch protein; PTS Enzyme IIA(Glc)-binding protein; pNP-butyrate esterase activity	1482	1656	1774	1233	1587	1618	50.371	70.0257	64.0634	60.6411	78.2807	57.7394	5.85768	5.91538	5.90666	6.13772	6.18634	5.95751	5.89324	6.09385	0.0311036	0.120556	-1.14919	-2.79088	0.0940251
fruA	EG10336	GO:0009274	carbohydrate catabolic process|0016052||	fused fructose-specific PTS enzymes: IIBcomponent/IIC components	8818	2112	2285	10203	5524	13066	220.532	65.7144	60.7172	369.233	200.494	343.088	7.11194	6.34596	6.3606	7.74753	7.90593	8.66527	6.60617	8.10624	0.438069	0.490569	-2.82857	-3.95047	0.017227
fruB	EG10005	GO:0005737	carbohydrate catabolic process|0016052||	fused fructose-specific PTS enzymes: IIA component/HPr component	5018	1627	1676	2708	1910	5602	187.746	75.7341	66.625	146.609	103.709	220.061	7.0474	6.39429	6.32682	6.87729	6.8792	7.94509	6.5895	7.23386	0.397986	0.615944	-1.56304	-1.5219	0.214332
fruK	EG10337	GO:0006096	glycolysis|0006096||	fructose-1-phosphate kinase	3532	562	630	3012	1742	4211	159.168	31.5092	30.1648	196.41	113.928	199.243	6.46012	5.36948	5.45196	6.74353	7.12068	7.95692	5.76052	7.27371	0.60727	0.620999	-2.8544	-3.0175	0.0392847
frvA	EG11864	GO:0016052	carbohydrate catabolic process|0016052||	putative enzyme IIA component of PTS	11	4	8	5	4	11	1.04133	0.471107	0.804652	0.684914	0.549541	1.09332	0.856303	0.541942	0.783089	0.799424	0.74662	1.25384	0.727111	0.933293	0.164486	0.278851	-1.15363	-1.10307	0.345086
frvB	EG11863	.	.	putative PTS enzyme, IIB component/IIC component	36	18	21	39	21	34	1.04915	0.652638	0.650247	1.64464	0.888178	1.04034	0.793813	0.74292	0.765436	1.24054	1.14843	1.34014	0.76739	1.24304	0.0255028	0.0958825	-1.39054	-8.30352	0.00945033
frvR	EG11861	GO:0006350	transcription|0006350||	putative frv operon regulator; contains a PTS EIIA domain	66	39	42	33	31	29	1.59682	1.17393	1.07966	1.15531	1.08848	0.736667	1.11478	1.04766	1.02164	1.07207	1.22574	1.05851	1.06136	1.11877	0.0480562	0.0928853	-1.0406	-0.950847	0.411849
frvX	EG11862	GO:0000272	polysaccharide catabolic process|0000272||	putative peptidase	59	40	64	54	51	55	2.33112	1.96624	2.68668	3.08729	2.92434	2.28158	1.58818	1.4396	1.77346	2.08286	2.12558	1.98074	1.60041	2.06306	0.167271	0.0744252	-1.37807	-4.3769	0.0261285
frwA	EG11906	GO:0016052	carbohydrate catabolic process|0016052||	putative PTS enzyme: Hpr, enzyme I and II components	106	101	107	40	29	37	1.79275	2.1252	1.92275	0.978918	0.7118	0.657018	1.27386	1.4326	1.37674	1.06536	0.933878	0.953238	1.36107	0.984157	0.0805259	0.0709827	1.29856	6.08159	0.00388636
frwB	EG11909	GO:0016052	carbohydrate catabolic process|0016052||	putative enzyme IIB component of PTS	39	26	33	11	8	10	5.14116	4.26418	4.62205	2.09827	1.5305	1.38407	2.19287	2.21741	2.33844	1.73127	1.6141	1.60849	2.24957	1.65129	0.0779351	0.0693251	1.51392	9.93478	0.000616409
frwC	EG11908	.	.	putative enzyme IIC component of PTS	49	33	33	25	11	14	1.91988	1.60863	1.37378	1.41739	0.625484	0.575927	1.13397	1.29654	1.24505	1.13125	0.950751	0.950751	1.22518	1.01092	0.0830842	0.10421	1.16011	2.78458	0.0523707
frwD	EG11912	GO:0016052	carbohydrate catabolic process|0016052||	putative enzyme IIB component of PTS	10	15	8	14	13	6	1.2373	2.30904	1.05169	2.50654	2.33434	0.77945	1.05295	1.56887	1.01572	1.75662	1.89892	1.10336	1.21251	1.5863	0.309178	0.424247	-1.29575	-1.2333	0.290806
fryA	EG14151	GO:0009401	phosphoenolpyruvate-dependent sugar phosphotransferase system|0009401||	putative PTS enzyme: Hpr, enzyme I and IIA components	104	116	145	82	88	94	1.76315	2.4467	2.61185	2.0116	2.16514	1.67319	1.47191	1.52643	1.65261	1.76349	1.74917	1.60842	1.55032	1.70703	0.0926871	0.0856958	-1.11474	-2.15025	0.0983743
fryB	EG14155	GO:0009401	phosphoenolpyruvate-dependent sugar phosphotransferase system|0009401||	putative enzyme IIB component of PTS	13	12	12	11	5	5	1.68228	1.93197	1.64991	2.05977	0.939009	0.679337	1.13277	1.4709	1.40306	1.48299	1.2061	1.06551	1.33558	1.25153	0.178878	0.212416	1.05999	0.524209	0.628597
fryC	EG14154	GO:0016052	carbohydrate catabolic process|0016052||	putative enzyme IIC component of PTS	44	26	28	26	16	22	1.4919	1.09679	1.00872	1.27565	0.787323	0.783197	1.01476	1.02469	1.00036	1.09262	1.02753	1.11515	1.01327	1.07843	0.0122337	0.045499	-1.0462	-2.39551	0.122974
fsaA	EG13471	.	.	fructose-6-phosphate aldolase 1	112	110	140	74	138	177	7.14835	8.73466	9.4938	6.83426	12.7824	11.861	3.1179	2.91853	3.0775	3.50482	3.62711	3.72772	3.03797	3.61988	0.105396	0.111628	-1.49683	-6.56514	0.00281719
fsaB	EG11905	.	.	fructose-6-phosphate aldolase 2	128	152	162	33	34	35	8.16955	12.0697	10.9857	3.04771	3.14929	2.3454	2.9698	3.28116	3.25262	2.40274	2.20041	2.03937	3.16786	2.21418	0.172114	0.182076	1.93681	6.59284	0.00277228
fsr	EG13268	GO:0009274	response to drug|0042493||	putative fosmidomycin efflux system protein	382	340	348	197	141	211	13.2388	14.6599	12.8141	9.87925	7.09171	7.67767	3.55205	3.73268	3.66443	3.5792	3.27305	3.48053	3.64972	3.44426	0.0912122	0.156265	1.15305	1.96679	0.137572
ftnA	EG10921	GO:0005737	iron ion transport|0006826||	ferritin iron storage protein (cytoplasmic)	1694	547	518	131	315	463	143.941	57.8262	46.7656	16.107	38.8444	41.3061	6.50876	5.75598	5.58022	4.71799	5.34509	5.61862	5.94832	5.22723	0.493247	0.46174	1.64842	1.84854	0.138534
ftnB	EG13175	GO:0005737	iron ion transport|0006826||	ferritin B, putative ferrous iron reservoir	4753	3661	4701	938	1571	2128	399.061	382.416	419.358	113.958	191.422	187.588	8.54453	8.40709	8.5952	7.44444	7.45383	7.53218	8.51561	7.47682	0.0973343	0.0481752	2.0545	16.5669	0.000553295
ftsA	EG10339	GO:0009274	.	ATP-binding cell division FtsK recruitment protein	3079	4353	4812	3187	3889	5015	103.159	181.448	171.296	154.508	189.096	176.413	7.09489	7.2366	7.25913	7.52981	7.3973	7.40624	7.19687	7.44445	0.0890337	0.0740569	-1.18721	-3.7028	0.0220158
ftsB	EG13111	.	.	cell division protein	492	637	702	367	500	544	66.7286	107.486	101.16	72.0253	98.4153	77.4653	6.3604	6.49586	6.53885	6.51441	6.45145	6.30223	6.46504	6.4227	0.0931332	0.108973	1.02978	0.511575	0.636513
ftsE	EG10340	GO:0005737	.	cell division ATP-binding protein	567	661	857	508	790	679	35.864	52.0166	57.5944	46.4955	72.5184	45.0927	5.46904	5.42392	5.67483	5.85902	6.00827	5.5766	5.5226	5.81463	0.133752	0.21923	-1.22436	-1.9696	0.13492
ftsH	EG11506	GO:0009274	.	protease, ATP-dependent zinc-metallo	23935	26502	28475	21481	21640	17121	523.424	721.048	661.62	679.746	686.789	393.107	9.07698	9.47246	9.3754	9.42927	9.39112	8.71678	9.30828	9.17906	0.206106	0.4008	1.0937	0.496621	0.653687
ftsI	EG10341	GO:0009274	peptidoglycan biosynthetic process|0009252||	transpeptidase involved in septal peptidoglycan synthesis; penicillin-binding protein 3	3474	6257	7016	2278	3141	8203	83.1945	186.422	178.517	78.9388	109.164	206.252	6.98478	7.13511	7.17172	7.04152	6.50951	7.43787	7.0972	6.9963	0.0990661	0.465829	1.07244	0.366967	0.74623
ftsK	EG13226	GO:0009274	SOS response|0009432||	DNA translocase at septal ring sorting daughter chromsomes	7132	9648	10212	6375	8075	8112	75.638	127.301	115.07	97.832	124.284	90.3271	6.54555	6.77995	6.74527	6.86977	6.80974	6.51354	6.69026	6.73102	0.126513	0.190719	-1.02865	-0.308449	0.77533
ftsL	EG11086	.	.	membrane bound cell division leucine zipper septum protein	267	343	301	137	233	239	30.8697	49.3378	36.9752	22.9199	39.0951	29.0121	5.16909	5.30884	5.05922	5.07241	5.17784	4.98041	5.17905	5.07689	0.125108	0.098793	1.07338	1.11005	0.3323
ftsN	EG11529	GO:0019866	.	essential cell division protein	1287	2032	2203	967	1538	1644	56.7295	111.434	103.174	61.6778	98.3858	76.084	6.27342	6.4893	6.49531	6.46073	6.38288	6.20592	6.41934	6.34985	0.126408	0.130579	1.04935	0.662346	0.544
ftsP	EG11376	.	.	septal ring component that protects the divisome from stress; multicopy suppressor of ftsI(Ts)	868	1342	1319	545	902	726	25.9944	50.0008	41.969	23.6172	39.2023	22.8274	4.99645	5.29602	5.18956	5.1233	5.15125	4.67153	5.16068	4.98203	0.151858	0.269264	1.13183	1.00097	0.387299
ftsQ	EG10342	GO:0019866	.	divisome assembly protein, membrane anchored protein involved in growth of wall at septum	1373	1821	2245	1501	1515	2080	69.9151	115.365	121.462	110.599	111.959	111.205	6.4819	6.63933	6.83527	6.97754	6.65444	6.80367	6.65217	6.81188	0.177033	0.161706	-1.11707	-1.15374	0.313335
ftsW	EG10344	GO:0009274	.	putative lipid II flippase; integral membrane protein; FtsZ ring stabilizer	1824	2169	2202	940	1669	1863	61.9951	91.7185	79.5195	46.2309	82.3255	66.4823	6.22421	6.23206	6.15125	6.0498	6.17786	6.04906	6.20251	6.09224	0.0445651	0.0741537	1.07943	2.20762	0.106756
ftsX	EG10345	GO:0009274	.	putative ABC transporter permease	1447	1930	2121	1088	1655	1594	57.8195	95.9463	90.0472	62.9081	95.9731	66.8737	6.18146	6.31635	6.35011	6.36645	6.39178	6.08535	6.28264	6.28119	0.089234	0.170081	1.001	0.0130192	0.990424
ftsY	EG10346	GO:0009274	.	Signal Recognition Particle (SRP) receptor	2519	2636	2699	1483	2889	3209	71.3476	92.8884	81.2228	60.7805	118.753	95.4294	6.44885	6.27915	6.21675	6.38448	6.67483	6.54682	6.31492	6.53538	0.12011	0.145512	-1.16511	-2.02378	0.11553
ftsZ	EG10347	GO:0005737	.	GTP-binding tubulin-like cell division protein	8695	14497	15293	8841	10874	14060	319.388	662.51	596.851	469.918	579.674	542.245	8.83112	9.11425	9.07771	9.17629	8.95791	8.98658	9.00769	9.04026	0.154003	0.118672	-1.02283	-0.290129	0.787024
fucA	EG10348	GO:0016052	carbohydrate catabolic process|0016052||	L-fuculose-1-phosphate aldolase	247513	169468	230330	28	36	57	16163.1	13768.3	15980.9	2.6458	3.41173	3.90807	12.2104	13.4527	13.4527	3.9412	2.55474	2.82567	13.0386	3.1072	0.717206	0.734852	976.432	16.7521	7.4717e-05
fucI	EG10349	GO:0016052	carbohydrate catabolic process|0016052||	L-fucose isomerase	440998	459691	534438	80	90	123	10507.4	13626.7	13529.4	2.75817	3.11205	3.07698	11.7753	13.328	12.9627	3.89866	2.46617	2.58391	12.6887	2.98291	0.811837	0.795243	835.074	14.7926	0.000121916
fucK	EG10350	GO:0016052	carbohydrate catabolic process|0016052||	L-fuculokinase	110038	125198	155293	80	101	142	3281.42	4644.96	4920.34	3.45208	4.37106	4.44599	10.6193	11.6991	11.8815	3.98519	2.74967	2.91641	11.4	3.21709	0.68221	0.670398	290.594	14.8181	0.000120997
fucO	EG10351	GO:0016052	carbohydrate catabolic process|0016052||	L-1,2-propanediol oxidoreductase	350093	235031	282154	142	195	233	12893.3	10768.9	11040.6	7.56731	10.4223	9.00946	11.9838	12.9916	12.8259	4.87329	3.87314	3.89667	12.6004	4.21437	0.540396	0.570769	334.543	18.4796	5.15804e-05
fucP	EG10352	GO:0009274	carbohydrate catabolic process|0016052||	L-fucose transporter	309880	269758	378761	35	22	40	9956.56	10783.4	12930.2	1.62725	1.02585	1.34939	11.4104	12.8548	12.8548	3.20055	1.57336	1.86054	12.3733	2.21148	0.833931	0.868509	1145.57	14.618	0.000128764
fucR	EG10353	GO:0005737	carbohydrate catabolic process|0016052||	l-fucose operon activator	4257	3906	5533	290	330	488	246.09	280.923	339.841	24.2583	27.6854	29.6191	7.63406	7.87915	8.23239	5.45514	4.89233	5.14293	7.9152	5.16347	0.300787	0.281966	6.73528	11.5604	0.000327287
fucU	EG10355	.	.	L-fucose mutarotase	32556	39238	44872	93	147	213	3256.81	4883.52	4769.37	13.4622	21.3415	22.3719	10.8874	11.8468	11.8201	5.59326	4.56768	4.78389	11.5181	4.98161	0.546368	0.540626	92.8268	14.7294	0.000123735
fumA	EG10356	GO:0006099	tricarboxylic acid cycle|0006099||	fumarate hydratase (fumarase A), aerobic Class I	1389	3036	3123	925	583	611	35.687	97.0454	85.2519	34.3892	21.7381	16.482	5.31148	6.27393	6.22001	5.4407	4.56557	4.42734	5.93514	4.8112	0.54078	0.549525	2.17941	2.52497	0.0650276
fumB	EG10357	GO:0006099	tricarboxylic acid cycle|0006099||	anaerobic class I fumarate hydratase (fumarase B)	2388	141	146	78	412	680	61.3539	4.50705	3.98552	2.89984	15.3621	18.3433	4.87003	2.51004	2.42791	2.24823	4.29009	4.71452	3.26933	3.75095	1.38686	1.31858	-1.39631	-0.43592	0.685443
fumC	EG10358	GO:0006099	tricarboxylic acid cycle|0006099||	fumarate hydratase (fumarase C),aerobic Class II	303	344	397	294	143	134	9.13223	12.8991	12.713	12.8219	6.25484	4.24034	3.01208	3.61032	3.70057	3.70178	3.13296	2.83013	3.44099	3.22162	0.374181	0.442541	1.16422	0.655629	0.548787
fur	EG10359	GO:0005737	transcription|0006350||	ferric iron uptake regulon transcriptional repressor; autorepressor	9607	8423	9238	4897	4897	6691	909.456	992.033	929.172	670.805	672.775	665.038	9.72944	9.88495	9.86001	9.56375	9.38508	9.42286	9.8248	9.45723	0.0835179	0.0941668	1.29018	5.05813	0.00746454
fusA	EG10360	GO:0005737	translation|0006412||	protein chain elongation factor EF-G, GTP-binding	95694	88692	79950	47283	127275	163023	1914.59	2207.7	1699.55	1368.89	3695.56	3424.53	11.2635	10.8989	10.8163	11.0574	11.5984	11.4162	10.9929	11.3573	0.237969	0.275272	-1.28741	-1.73491	0.159269
fxsA	EG12382	GO:0009274	.	suppressor of F exclusion of phage T7	2554	703	1146	1103	549	568	226.571	77.5896	108.017	141.589	70.6808	52.9045	6.92008	6.52507	7.1005	6.53558	6.4907	6.33009	6.84855	6.45212	0.294307	0.108044	1.31624	2.19011	0.132775
gabD	EG11329	GO:0009450	gamma-aminobutyric acid catabolic process|0009450||	succinate-semialdehyde dehydrogenase I, NADP-dependent	244	643	968	699	372	277	7.12563	23.362	30.0353	29.5381	15.766	8.49326	3.31291	4.26427	4.78526	4.91255	3.99572	3.42848	4.12081	4.11225	0.746583	0.748871	1.00595	0.0140277	0.98948
gabP	EG11330	GO:0009274	carbohydrate catabolic process|0016052||	gamma-aminobutyrate transporter	112	213	271	223	100	76	3.38284	8.00402	8.69675	9.74631	4.38338	2.41012	2.10749	2.96544	3.12766	3.33539	2.61528	2.10448	2.73353	2.68505	0.5482	0.618413	1.03418	0.101608	0.924024
gabT	EG10361	GO:0009450	gamma-aminobutyric acid catabolic process|0009450||	4-aminobutyrate aminotransferase, PLP-dependent	230	657	733	658	391	284	7.59767	27.0012	25.7265	31.4521	18.7445	9.84991	3.41331	4.46802	4.54253	4.9795	4.21346	3.58673	4.14129	4.2599	0.631548	0.69755	-1.08569	-0.21832	0.837966
gadA	EG50009	GO:0005737	cellular amino acid catabolic process|0009063||	glutamate decarboxylase A, PLP-dependent	382	3663	7451	2414	12445	9647	11.5379	137.647	239.112	105.505	545.512	305.926	5.83339	6.06071	7.00565	8.10101	8.18297	7.40048	6.29992	7.89482	0.621662	0.430067	-3.02074	-3.65441	0.026538
gadB	EG11490	GO:0005737	cellular amino acid catabolic process|0009063||	glutamate decarboxylase B, PLP-dependent	1401	16981	34272	12143	45685	34022	42.3157	638.105	1099.83	530.715	2002.55	1078.91	7.84836	8.33907	9.36217	10.1386	9.93766	9.09997	8.51653	9.7254	0.77235	0.550873	-2.31156	-2.20709	0.0990999
gadC	EG12456	GO:0009274	.	glutamate:gamma-aminobutyric acid antiporter	5287	44930	89151	35339	117176	85520	145.653	1539.97	2609.52	1408.76	4684.84	2473.66	9.32301	9.93703	10.7713	11.59	11.5102	10.2286	10.0105	11.1096	0.72694	0.764004	-2.14225	-1.80521	0.145531
gadE	EG11544	.	.	gad regulon transcriptional activator	3755	7643	14770	14101	12786	10243	300.938	762.073	1257.69	1635.27	1487.13	861.898	9.01942	9.4069	10.382	10.7729	10.3072	9.55229	9.60276	10.2108	0.702069	0.616001	-1.52421	-1.12761	0.32353
gadW	EG12242	GO:0006350	transcription|0006350||	transcriptional activator of gadA and gadBC; repressor of gadX	4769	4257	5435	7206	6038	4125	276.822	307.428	335.195	605.257	508.643	251.397	8.11363	8.25824	8.4825	8.92186	9.0359	8.13786	8.28479	8.69854	0.185863	0.488901	-1.33214	-1.37013	0.278183
gadX	EG12243	GO:0006350	transcription|0006350||	acid resistance regulon transcriptional activator; autoactivator	9626	5249	6591	7624	9237	9157	493.734	334.957	359.189	565.851	687.582	493.131	8.80986	8.41542	8.57021	8.95859	9.40838	9.01863	8.5985	9.12853	0.198732	0.244206	-1.44397	-2.91583	0.045619
gadY	EG31164	.	.	sRNA antisense regulator of gadAB transcriptional activator GadX mRNA, Hfq-dependent	570	287	289	305	310	243	229.714	143.9	123.747	177.862	181.309	102.821	7.41191	7.22496	7.14443	7.21338	7.61251	7.01311	7.26043	7.27967	0.137221	0.305149	-1.01342	-0.0995751	0.927428
galE	EG10362	GO:0005737	galactose metabolic process|0006012||	UDP-galactose-4-epimerase	1240	2037	1911	675	934	1378	51.5944	105.448	84.4822	40.6402	56.3992	60.1993	6.06424	6.36285	6.18869	5.94744	5.66087	5.90518	6.20526	5.83783	0.149996	0.154701	1.29005	2.95343	0.0418761
galK	EG10363	GO:0005737	galactose metabolic process|0006012||	galactokinase	692	1725	1684	361	556	745	25.4852	79.038	65.8943	19.238	29.7168	28.8071	5.21762	5.78696	5.65514	5.17649	4.70495	4.84088	5.55324	4.90744	0.298036	0.242711	1.56461	2.91017	0.0458559
galM	EG11698	GO:0042597	carbohydrate catabolic process|0016052||	aldose 1-epimerase; type-1 mutarotase; galactose mutarotase	1170	2965	3408	831	1662	1717	47.5594	149.948	147.189	48.8792	98.0455	73.2795	6.31333	6.7296	6.79428	6.47081	6.24684	6.04507	6.6124	6.25424	0.261013	0.212969	1.28179	1.84151	0.142231
galP	EG12148	GO:0009274	carbohydrate catabolic process|0016052||	D-galactose transporter	604	399	502	1324	892	1575	18.3216	15.0579	16.1791	58.1149	39.2679	50.1613	4.20364	3.91576	4.1132	5.53496	5.38393	5.87732	4.07753	5.59874	0.147219	0.252807	-2.8703	-9.00635	0.00218105
galR	EG10364	GO:0005737	carbohydrate catabolic process|0016052||	galactose-inducible d-galactose regulon transcriptional repressor; autorepressor	892	1011	1221	531	769	1076	36.5752	51.5749	53.1939	31.5056	45.7608	46.3229	5.4641	5.39378	5.54255	5.46504	5.39764	5.57536	5.46681	5.47935	0.0744224	0.0897196	-1.00873	-0.18627	0.861592
galS	EG10365	GO:0005737	carbohydrate catabolic process|0016052||	galactose- and fucose-inducible galactose regulon transcriptional isorepressor; mgl operon transcriptional repressor; autorepressor	309	1262	1668	71	199	113	12.5606	63.8227	72.0396	4.1762	11.7395	4.8227	4.44992	5.18591	5.48298	3.64737	3.34344	2.5858	5.03961	3.1922	0.531842	0.546708	3.59852	4.19523	0.0137704
galT	EG10366	GO:0005737	galactose metabolic process|0006012||	galactose-1-phosphate uridylyltransferase	507	897	796	311	453	673	20.491	45.1037	34.1816	18.1881	26.5704	28.5582	4.75438	5.07509	4.84768	4.88366	4.61037	4.86037	4.89238	4.7848	0.16496	0.15151	1.07742	0.831921	0.45255
galU	EG11319	GO:0006012	galactose metabolic process|0006012||	glucose-1-phosphate uridylyltransferase	8836	7300	7509	7587	4961	6441	411.333	422.791	371.402	511.069	335.16	314.813	8.50803	8.75116	8.61819	8.7161	8.4679	8.43782	8.62579	8.54061	0.121743	0.152725	1.06082	0.755426	0.493991
gapA	EG10367	GO:0005737	glycolysis|0006096||	glyceraldehyde-3-phosphate dehydrogenase A	154137	65177	73274	73327	301708	403441	6548.61	3445.1	3307.62	4507.94	18602.6	17996.3	12.6931	11.6029	11.703	12.5843	13.7169	13.6216	11.9997	13.3076	0.602569	0.628201	-2.47587	-2.6025	0.0599941
gapC	EG12103	.	.	.	25590	19170	26898	47282	29698	34693	1081.78	1008.22	1208.12	2892.25	1821.97	1539.82	9.99447	10.096	10.6053	11.1131	10.7679	10.5359	10.2319	10.8056	0.327307	0.290456	-1.48836	-2.27085	0.0865894
garD	EG12522	GO:0016052	carbohydrate catabolic process|0016052||	D-galactarate dehydrogenase	1049	1016	970	109	181	192	28.2374	34.0258	27.7425	4.24568	7.07088	5.4264	4.6513	4.77464	4.60796	3.07173	3.11318	2.97181	4.67797	3.05224	0.0864771	0.0726688	3.08598	24.9287	1.9686e-05
garK	EG11175	GO:0016052	carbohydrate catabolic process|0016052||	glycerate kinase I	113	205	243	104	91	91	4.17249	9.41751	9.53339	5.55677	4.87645	3.52793	2.45042	2.97304	3.08229	3.03435	2.61333	2.37689	2.83525	2.67485	0.33772	0.333017	1.11759	0.585726	0.58952
garL	EG10016	GO:0016052	carbohydrate catabolic process|0016052||	alpha-dehydro-beta-deoxy-D-glucarate aldolase	54	111	105	16	24	27	2.96375	7.57941	6.12295	1.27069	1.91163	1.55587	2.14838	2.54328	2.40054	1.72399	1.54097	1.46038	2.36407	1.57511	0.199964	0.135081	1.72782	5.66277	0.00703705
garP	EG12760	GO:0009274	carbohydrate catabolic process|0016052||	putative (D)-galactarate transporter	84	89	68	17	7	14	2.66256	3.50975	2.29009	0.779724	0.322006	0.465918	1.51192	1.9074	1.55506	0.903373	0.558979	0.788695	1.65813	0.750349	0.216954	0.17537	1.87616	5.63619	0.00554207
garR	EG11176	GO:0016052	carbohydrate catabolic process|0016052||	tartronate semialdehyde reductase	126	280	327	72	76	102	6.02461	16.6564	16.6123	4.98153	5.27373	5.12059	3.03433	3.59557	3.66893	3.21623	2.65389	2.75809	3.43295	2.87607	0.347151	0.299159	1.47108	2.10474	0.10461
gatA	EG12414	GO:0005737	carbohydrate catabolic process|0016052||	galactitol-specific enzyme IIA component of PTS	28973	66656	82194	1818	9761	18691	2706.43	7746.54	8157.7	245.736	1323.25	1833.15	12.0732	12.1999	12.1445	9.76939	9.78144	10.0428	12.1392	9.86454	0.0635148	0.154484	4.83885	23.5875	0.000366253
gatB	EG12415	GO:0005737	carbohydrate catabolic process|0016052||	galactitol-specific enzyme IIB component of PTS	476	28307	33020	14	3427	7944	70.6746	5228.97	5209.04	3.00785	738.442	1238.39	9.87718	10.2571	10.2571	7.12298	7.41811	8.07119	10.1305	7.53743	0.21935	0.485233	6.03368	8.43418	0.00460772
gatC	EG12416	GO:0009274	carbohydrate catabolic process|0016052||	.	2205	157783	165412	147	23901	44821	68.7085	6116.84	5476.37	6.62813	1080.85	1466.37	9.86259	10.4696	10.3851	7.83898	8.10244	8.3658	10.2391	8.10241	0.328774	0.263411	4.39747	8.78469	0.00114047
gatD	EG12417	GO:0016052	carbohydrate catabolic process|0016052||	galactitol-1-phosphate dehydrogenase, Zn-dependent and NAD(P)-binding	1022	92411	111608	143	18756	33999	41.5434	4673.47	4820.26	8.41122	1106.46	1451.04	9.37291	10.0641	10.1891	8.02945	8.13791	8.35912	9.87537	8.17549	0.439605	0.168017	3.24873	6.25617	0.012798
gatR	EG12162	.	.	.	384	5186	7089	117	1388	2372	34.2089	574.785	670.992	15.0822	179.45	221.863	7.36646	7.89707	8.1801	6.74626	6.40987	6.78202	7.81454	6.64605	0.41305	0.205314	2.24777	4.38771	0.0229989
gatY	EG12419	GO:0016052	carbohydrate catabolic process|0016052||	D-tagatose 1,6-bisphosphate aldolase 2, catalytic subunit	112643	219803	289169	8059	37595	56119	5574.93	13534.3	15205.9	577.15	2700.3	2916.13	12.803	13.0815	13.1928	10.7926	10.6055	10.7876	13.0258	10.7286	0.200816	0.106592	4.91498	17.5008	0.000373019
gatZ	EG12418	GO:0016052	carbohydrate catabolic process|0016052||	D-tagatose 1,6-bisphosphate aldolase 2, subunit	156284	299119	368846	10408	49928	83416	5236.16	12468.3	13130.1	504.589	2427.66	2934.33	12.651	12.8566	12.7765	10.5823	10.4797	10.8073	12.7614	10.6231	0.103644	0.167558	4.40225	18.7975	0.000168219
gcd	EG10369	GO:0009274	glucose metabolic process|0006006||	glucose dehydrogenase	1501	1223	1433	3056	1744	993	26.5646	26.9286	26.9459	78.2613	44.7934	18.4515	4.54584	4.77677	4.92357	5.68109	5.71665	4.73716	4.74873	5.3783	0.19042	0.555528	-1.5471	-1.85685	0.180016
gcl	EG11583	GO:0009441	glycolate metabolic process|0009441||	glyoxylate carboligase	88	103	127	63	79	71	2.08966	3.04296	3.20422	2.16474	2.72249	1.77016	1.63963	1.71831	1.83413	1.9071	1.96254	1.65354	1.73069	1.84106	0.0978384	0.164748	-1.07951	-0.997711	0.386703
gcvA	EG11795	GO:0005737	cellular amino acid catabolic process|0009063||	glycine cleavage system transcriptional activator; autorepressor	1264	842	902	507	586	721	58.2648	48.2877	44.1763	33.8173	39.2015	34.8944	5.65619	5.48023	5.5014	5.28416	5.36845	5.39253	5.54594	5.34838	0.0960636	0.0569083	1.14675	3.06461	0.0493263
gcvB	EG31129	.	.	sRNA antisense regulator represses oppA, dppA, gltI and livJ expression, Hfq-dependent	39361	1115	1196	7632	1447	16544	8085.38	284.954	261.03	2268.53	431.369	3568.09	10.7506	9.0344	9.02628	9.71771	9.62505	12.3266	9.60377	10.5565	0.993226	1.53372	-1.93549	-0.903069	0.425432
gcvH	EG10371	GO:0009063	cellular amino acid catabolic process|0009063||	glycine cleavage complex lipoylprotein	2097	253	302	583	325	884	227.528	34.1525	34.8151	91.5329	51.176	100.705	6.65049	5.46037	5.61083	5.81414	6.14234	7.16023	5.90723	6.37224	0.648063	0.701876	-1.38032	-0.843094	0.446921
gcvP	EG11810	GO:0009063	cellular amino acid catabolic process|0009063||	glycine decarboxylase, PLP-dependent, subunit P of glycine cleavage complex	5021	882	1043	1631	1488	2734	73.9273	16.1565	16.3164	34.7489	31.7953	42.2644	5.3836	4.26886	4.38868	4.73042	5.31917	5.82816	4.68038	5.29259	0.611942	0.549356	-1.52859	-1.28943	0.267498
gcvR	EG11149	GO:0005737	cellular amino acid catabolic process|0009063||	transcriptional repressor, regulatory protein accessory to GcvA	1403	2325	2655	1102	1923	1955	103.611	213.617	208.322	117.761	206.097	151.585	7.21091	7.39827	7.47388	7.42808	7.42576	7.11929	7.36102	7.32438	0.135383	0.177613	1.02572	0.284176	0.791317
gcvT	EG11442	GO:0009063	cellular amino acid catabolic process|0009063||	aminomethyltransferase, tetrahydrofolate-dependent, subunit (T protein) of glycine cleavage complex	2718	722	792	1025	959	1708	105.036	34.7128	32.519	57.317	53.7838	69.3005	6.08188	5.2553	5.29715	5.56562	5.9673	6.43703	5.54478	5.98998	0.465612	0.436144	-1.36151	-1.2087	0.293604
gdhA	EG10372	GO:0005737	glutamate biosynthetic process|0006537||	glutamate dehydrogenase, NADP-specific	8804	15238	17229	5379	10189	10558	277.193	596.892	576.35	245.062	465.564	349.016	8.63631	8.86758	8.91181	8.58665	8.57179	8.28515	8.80523	8.4812	0.147952	0.169943	1.25183	2.49084	0.0686064
gfcA	EG13732	GO:0009274	.	O-antigen capsule production threonine-rich inner membrane protein	209	136	127	68	125	161	28.9019	23.3983	18.6598	13.607	25.0863	23.3758	4.75475	4.35765	4.15844	4.26302	4.68768	4.77602	4.42361	4.57557	0.303577	0.274262	-1.11108	-0.643329	0.555375
gfcB	EG13731	.	.	O-antigen capsule production lipoprotein	81	42	49	16	29	25	5.31407	3.42812	3.41556	1.51892	2.76112	1.72204	2.26411	1.93734	1.99111	1.58082	2.07242	1.68334	2.06419	1.77886	0.175213	0.259344	1.21869	1.579	0.199214
gfcC	EG13730	.	.	putative O-antigen capsule production periplasmic protein	55	38	29	14	28	16	3.11561	2.67812	1.74543	1.14757	2.30189	0.951617	1.76257	1.67313	1.34479	1.257	1.84246	1.19604	1.5935	1.43183	0.219979	0.356918	1.11858	0.667861	0.547644
gfcD	EG13729	.	.	putative O-antigen capsule production periplasmic protein	149	157	181	85	136	128	3.0067	3.94156	3.88066	2.48196	3.98279	2.7119	2.02474	1.98706	2.03102	2.14279	2.32456	2.08336	2.01427	2.18357	0.0237755	0.125662	-1.12451	-2.29282	0.140402
gfcE	EG13728	GO:0009274	.	putative O-antigen capsule outer membrane auxillary protein export channel	75	63	75	55	66	81	2.78393	2.90939	2.95789	2.95414	3.55538	3.15677	1.84937	1.73978	1.80944	2.18285	2.2639	2.28203	1.79953	2.24293	0.0554623	0.0528134	-1.3598	-10.0279	0.000562687
ggt	EG10374	.	.	gamma-glutamyltranspeptidase	467	791	837	542	516	447	11.3376	23.8916	21.5901	19.0404	18.1802	11.3939	3.77935	4.32514	4.30214	4.53358	4.2071	3.79956	4.13554	4.18008	0.308691	0.367756	-1.03135	-0.160662	0.880369
ghoS	EG12468	.	.	antitoxin of GhoTS toxin-antitoxin pair; endonuclease for ghoT mRNA	293	32	42	32	67	121	41.7458	5.67232	6.35797	6.59731	13.8537	18.1005	4.53237	2.84061	3.03781	2.99911	4.16172	4.69828	3.47026	3.95303	0.925083	0.868594	-1.39743	-0.658959	0.546059
ghoT	EG14342	GO:0016021	.	toxin of GhoTS toxin-antitoxin pair; membrane-lytic protein; stimulator of persister cell formation	212	22	25	16	37	97	51.5571	6.65641	6.45976	5.63046	13.0587	24.7677	4.81024	2.95724	3.02006	2.90499	4.0791	5.07502	3.59585	4.0197	1.05216	1.08623	-1.3415	-0.485451	0.652771
ghrA	EG13869	.	.	glyoxylate/hydroxypyruvate reductase A	1410	1970	2388	992	1308	1671	63.5411	110.45	114.339	64.6874	85.544	79.0631	6.34832	6.50941	6.65146	6.46379	6.23626	6.29592	6.50306	6.33199	0.151665	0.117975	1.1259	1.5421	0.202136
ghrB	EG12272	GO:0005737	carbohydrate catabolic process|0016052||	glyoxylate/hydroxypyruvate reductase B	1418	2345	2352	1495	2664	3646	61.5422	126.621	108.457	93.888	167.794	166.14	6.57216	6.64153	6.53045	7.06698	7.09435	7.16787	6.58138	7.10974	0.0561111	0.052176	-1.44229	-11.9437	0.00029008
ghxP	EG11939	.	.	guanine/hypoxanthine permease, high affinity; guanine/hypoxanthine:H+ symporter	520	1229	871	280	1624	1186	16.2994	47.9275	29.0075	12.6998	73.8753	39.0314	4.90105	4.96165	4.44313	4.93832	5.62378	5.01011	4.76861	5.19074	0.283497	0.37674	-1.3399	-1.55071	0.201267
ghxQ	EG13067	.	.	guanine/hypoxanthine permease, high affinity; guanine/hypoxanthine:H+ symporter	179	308	278	94	114	102	5.53692	11.8531	9.13659	4.20741	5.1176	3.31266	2.73442	3.20462	2.97948	2.81489	2.66203	2.34428	2.97284	2.60707	0.235171	0.240071	1.28857	1.88516	0.13252
glcA	EG12995	GO:0009274	carbohydrate catabolic process|0016052||	glycolate transporter	262	398	428	144	118	148	6.58747	12.4499	11.4337	5.23904	4.30571	3.90697	2.8386	3.3249	3.30325	3.00151	2.53423	2.55728	3.15559	2.69768	0.274727	0.263385	1.37355	2.08395	0.105674
glcB	EG20080	GO:0016052	carbohydrate catabolic process|0016052||	malate synthase G	951	1393	1397	392	483	495	18.5277	33.7643	28.9176	11.051	13.6563	10.1253	4.34437	4.71611	4.64391	4.10177	3.85152	3.71148	4.56813	3.88826	0.197113	0.197719	1.602	4.21783	0.0135014
glcC	EG12998	GO:0005737	carbohydrate catabolic process|0016052||	glycolate-inducible glc operon transcriptional repressor; autorepressor	215	379	343	78	102	56	11.8926	26.0822	20.1585	6.24319	8.18815	3.25229	3.65875	4.27959	4.07709	3.35876	3.27016	2.44984	4.00514	3.02625	0.316609	0.501151	1.97095	2.86022	0.0561055
glcD	EG12997	GO:0016052	carbohydrate catabolic process|0016052||	glycolate oxidase subunit, FAD-linked	154	118	85	52	51	48	4.34441	4.1415	2.54773	2.12269	2.08798	1.42172	2.01321	2.18138	1.76086	1.72332	1.84459	1.62363	1.98515	1.73051	0.211656	0.110659	1.19304	1.84663	0.161436
glcE	EG12996	.	.	glycolate oxidase FAD binding subunit	50	34	26	21	26	26	2.00929	1.69988	1.11012	1.22114	1.51632	1.097	1.3478	1.27147	1.04065	1.2094	1.48103	1.32345	1.21997	1.33796	0.159919	0.136397	-1.08522	-0.97231	0.387227
glcF	EG13291	.	.	glycolate oxidase 4Fe-4S iron-sulfur cluster subunit	152	245	277	93	100	98	5.25489	10.5378	10.1748	4.65238	5.01725	3.55719	2.67987	3.08947	3.12584	2.92052	2.65272	2.4174	2.96506	2.66354	0.247647	0.251736	1.23244	1.47889	0.213273
glcG	EG12952	.	.	DUF336 family protein	100	169	160	41	55	51	10.4483	21.9684	17.7619	6.19872	8.33979	5.59472	3.58996	4.03558	3.87148	3.42762	3.24426	2.9778	3.83234	3.21656	0.225372	0.226184	1.53239	3.34034	0.0288273
gldA	EG11904	GO:0006071	glycerol metabolic process|0006071||	glycerol dehydrogenase, NAD+ dependent; 1,2-propanediol:NAD+ oxidoreductase	4023	1666	1418	141	1949	3744	154.199	79.4461	57.7475	7.8203	108.415	150.671	7.31591	5.77749	5.38633	4.81261	6.36554	6.9928	6.15991	6.05698	1.02005	1.12237	1.07395	0.11754	0.912147
glf	EG11981	GO:0009274	O antigen biosynthetic process|0009243||	UDP-galactopyranose mutase, FAD/NAD(P)-binding	16644	5490	6103	5656	5952	10741	637.955	261.8	248.542	313.699	331.086	432.253	8.76266	8.08417	8.15405	8.18925	8.49242	8.94044	8.33363	8.5407	0.373193	0.377915	-1.15434	-0.675289	0.536522
glgA	EG10377	GO:0005737	polysaccharide biosynthetic process|0000271||	glycogen synthase	3844	6974	7596	2774	3187	4095	113.432	256.035	238.156	118.449	136.484	126.873	7.21168	7.66621	7.67907	7.35474	6.92164	6.94998	7.51899	7.07545	0.266216	0.24228	1.35993	2.13418	0.100345
glgB	EG10378	GO:0005737	polysaccharide biosynthetic process|0000271||	1,4-alpha-glucan branching enzyme	7113	7726	9265	8106	6346	8985	137.628	185.983	190.468	226.951	178.196	182.529	7.27495	7.4135	7.5684	7.76255	7.43786	7.58311	7.41895	7.59451	0.146802	0.162646	-1.1294	-1.38782	0.238196
glgC	EG10379	GO:0005737	polysaccharide biosynthetic process|0000271||	glucose-1-phosphate adenylyltransferase	5042	7794	8881	3249	4028	5853	164.626	316.608	308.094	153.503	190.867	200.649	7.74457	8.00878	8.09102	7.75374	7.40829	7.58382	7.94812	7.58195	0.181018	0.172734	1.28893	2.53479	0.0644703
glgP	EG10380	GO:0005737	carbohydrate catabolic process|0016052||	glycogen phosphorylase	11045	17634	18794	7848	8606	14908	190.922	379.233	345.17	196.3	215.892	270.565	7.96336	8.28829	8.24128	8.04183	7.60221	7.97021	8.16431	7.87141	0.175604	0.235875	1.2251	1.72516	0.165444
glgS	EG11381	GO:0005737	polysaccharide biosynthetic process|0000271||	motility and biofilm regulator	7332	3926	5516	2323	2077	4080	1543.58	1028.3	1233.83	707.663	634.582	901.835	10.3175	10.058	10.4991	9.62002	9.37491	9.82871	10.2915	9.60788	0.221733	0.227144	1.6062	3.73035	0.0203117
glgX	EG10381	GO:0005737	carbohydrate catabolic process|0016052||	glycogen debranching enzyme	4826	5384	6276	3649	3317	4565	103.453	143.59	142.943	113.188	103.192	102.744	6.79453	6.99747	7.08103	6.98118	6.6397	6.78183	6.95767	6.8009	0.14734	0.171536	1.11479	1.2008	0.297468
glk	EG12957	GO:0005737	carbohydrate catabolic process|0016052||	glucokinase	6608	2812	3373	2300	1864	2541	289.464	153.252	156.987	145.789	118.499	116.867	7.59473	7.34879	7.48947	7.05568	7.03142	7.15382	7.47766	7.08031	0.123395	0.0648062	1.31709	4.9379	0.0156158
glmM	EG11553	GO:0009274	O antigen biosynthetic process|0009243||	phosphoglucosamine mutase	3529	3562	3587	2249	2407	3283	111.608	140.154	120.532	102.922	110.476	109.013	6.86739	6.96379	6.89202	6.88433	6.73311	6.85882	6.90773	6.82542	0.0500803	0.0809517	1.05871	1.49771	0.222196
glmS	EG10382	GO:0009274	O antigen biosynthetic process|0009243||	L-glutamine:D-fructose-6-phosphate aminotransferase	4383	7066	6240	2748	4723	5569	101.35	203.278	153.306	91.9473	158.494	135.204	7.07812	7.31904	7.04071	7.07141	7.06081	6.99347	7.14595	7.0419	0.151056	0.0422728	1.07479	1.14902	0.355504
glmU	EG11198	GO:0009274	O antigen biosynthetic process|0009243||	fused N-acetyl glucosamine-1-phosphate uridyltransferase/glucosamine-1-phosphate acetyl transferase	3785	6970	5717	2521	4565	4819	116.823	267.647	187.481	112.592	204.48	156.165	7.33919	7.68873	7.33346	7.4015	7.42015	7.17486	7.45379	7.33217	0.203482	0.136555	1.08796	0.859639	0.444896
glmY	EG31155	.	.	sRNA activator of glmS mRNA, glmZ processing antagonist	4280	2755	3989	4281	1713	19251	984.3	788.262	974.702	1424.63	571.725	4648.34	9.92583	9.69447	10.0573	10.6649	9.24535	12.1061	9.89252	10.6721	0.183669	1.4304	-1.71665	-0.936315	0.445235
glmZ	EG31165	.	.	sRNA antisense activator of glmS mRNA, Hfq-dependent	59019	10031	11941	22012	3186	15404	12064.9	2551.18	2593.56	6511.22	945.198	3306.18	11.9858	11.8459	12.0348	11.6659	10.6292	12.1222	11.9555	11.4724	0.098061	0.765054	1.39771	1.08477	0.388291
glnA	EG10383	GO:0005737	glutamine biosynthetic process|0006542||	glutamine synthetase	7371	10477	11612	9770	21675	40440	221.212	391.187	370.266	424.276	944.033	1274.25	8.5565	8.30089	8.273	9.29235	9.51518	9.83122	8.3768	9.54625	0.15625	0.270778	-2.24926	-6.47916	0.00611565
glnB	EG10384	GO:0005737	glutamine biosynthetic process|0006542||	regulatory protein P-II for glutamine synthetase	792	1746	1711	353	1154	1529	98.8615	271.151	226.922	63.76	209.052	200.388	7.43035	7.53724	7.39771	7.12692	7.22784	7.30053	7.4551	7.21843	0.0729819	0.0871883	1.17827	3.60525	0.0238558
glnD	EG11411	GO:0005737	nitrogen compound metabolic process|0006807||	uridylyltransferase	1972	2157	2249	1782	1700	2413	31.2183	42.4833	37.8282	40.8209	39.0569	40.1071	5.10198	5.19044	5.20092	5.50338	5.27751	5.48641	5.16445	5.42243	0.0543509	0.125791	-1.19581	-3.26091	0.0540893
glnE	EG11602	GO:0006807	nitrogen compound metabolic process|0006807||	fused deadenylyltransferase/adenylyltransferase for glutamine synthetase	1547	1549	1900	1730	1679	1946	23.042	28.7043	30.0682	37.2862	36.2933	30.4323	4.66158	4.62333	4.87259	5.29497	5.19337	5.15057	4.71917	5.21297	0.134237	0.0741687	-1.40815	-5.57687	0.010271
glnG	EG10385	GO:0005737	glutamine biosynthetic process|0006542||	fused DNA-binding response regulator in two-component regulatory system with GlnL: response regulator/sigma54 interaction protein	254	555	699	586	1186	1508	7.62283	20.7224	22.2887	25.4479	51.6551	47.5166	3.85196	3.86882	4.07258	5.31806	5.29556	5.37571	3.93112	5.32978	0.122795	0.0413384	-2.63656	-18.6973	0.00105768
glnH	EG10386	GO:0042597	glutamine biosynthetic process|0006542||	glutamine transporter subunit	3368	5019	4955	2518	4487	10741	190.789	353.723	298.228	206.399	368.878	638.832	8.22689	8.10835	7.99951	8.3534	8.24281	9.02147	8.11158	8.53922	0.113727	0.421282	-1.34503	-1.69742	0.215671
glnK	EG12191	GO:0006807	nitrogen compound metabolic process|0006807||	nitrogen assimilation regulatory protein for GlnL, GlnE, and AmtB	17	5	6	20	13	41	2.12203	0.776492	0.795751	3.61247	2.355	5.37337	1.36139	0.952889	0.956647	2.09261	1.96688	2.92882	1.09031	2.32943	0.234769	0.522872	-2.36056	-3.74456	0.0379567
glnL	EG10387	GO:0009274	glutamine biosynthetic process|0006542||	sensory histidine kinase in two-component regulatory system with GlnG	249	450	765	385	1014	1415	10.0349	22.5626	32.7565	22.4515	59.3056	59.8729	4.26056	3.95262	4.60098	5.36611	5.41075	5.60782	4.27139	5.46156	0.324314	0.128621	-2.2818	-5.90859	0.0141005
glnP	EG10388	GO:0009274	glutamine biosynthetic process|0006542||	glutamine transporter subunit	537	1171	1180	469	1410	1772	34.4296	93.4071	80.3829	43.5113	131.197	119.284	5.99872	6.0181	5.93231	6.38495	6.56218	6.56588	5.98304	6.50434	0.0449934	0.103408	-1.43524	-8.00645	0.005672
glnQ	EG10389	GO:0005737	glutamine biosynthetic process|0006542||	glutamine transporter subunit	601	1336	1578	568	2024	2824	35.1753	97.2826	98.1283	48.1043	171.917	173.536	6.19025	6.0418	6.17989	6.66583	6.88728	6.98172	6.13731	6.84494	0.0828792	0.162144	-1.63312	-6.73073	0.00685079
glnS	EG10390	GO:0005737	tRNA aminoacylation for protein translation|0006418||	glutamyl-tRNA synthetase	5217	7780	7788	2843	8344	9106	132.589	245.998	210.299	104.553	307.757	242.983	7.66866	7.54107	7.44029	7.52127	7.90107	7.71457	7.55001	7.7123	0.114444	0.189909	-1.11907	-1.2678	0.287312
glnU	EG30028	.	.	tRNA-Gln	5	27	33	3	37	22	2.82105	18.9526	19.7824	2.44925	30.2962	13.0324	3.27076	3.31984	3.46079	3.44207	4.07181	3.28573	3.35046	3.59987	0.098644	0.416122	-1.18872	-1.01012	0.409475
glnV	EG30029	.	.	tRNA-Gln	14	17	13	5	25	27	7.89893	11.9331	7.79306	4.08209	20.4704	15.9943	3.49696	3.1222	2.72945	3.23756	3.99285	3.89912	3.1162	3.70984	0.383794	0.411685	-1.50905	-1.82686	0.142095
glnW	EG30030	.	.	tRNA-Gln	4	4	3	3	5	9	2.25684	2.8078	1.7984	2.44925	4.09408	5.33143	1.80682	1.64636	1.33594	2.154	2.31488	2.73936	1.59637	2.40274	0.239385	0.302408	-1.74881	-3.62126	0.0243772
glnX	EG30031	.	.	tRNA-Gln	5	11	9	3	10	14	2.82105	7.72144	5.39519	2.44925	8.18815	8.29334	2.48729	2.49783	2.19215	2.6608	2.90506	3.04144	2.39243	2.8691	0.17352	0.192855	-1.39153	-3.18249	0.0339771
gloA	EG13421	GO:0009438	methylglyoxal metabolic process|0009438||	glyoxalase I, Ni-dependent	1932	3382	3877	789	2428	2842	200.377	436.395	427.23	118.411	365.457	309.476	8.32079	8.31471	8.36375	7.9083	8.1343	7.93666	8.33309	7.99309	0.0267294	0.123114	1.26575	4.67442	0.0359489
gloB	EG13330	GO:0009438	methylglyoxal metabolic process|0009438||	hydroxyacylglutathione hydrolase	1746	2419	2907	1502	1243	1236	97.7291	168.454	172.882	121.653	100.971	72.6373	6.72602	7.20493	7.34041	7.05914	6.62256	6.34961	7.09045	6.6771	0.322794	0.357897	1.33177	1.48547	0.212334
glpA	EG10391	GO:0009274	anaerobic respiration|0009061||	anaerobic sn-glycerol-3-phosphate dehydrogenase, large FAD/NAD(P)-binding subunit	319	17	31	29	11	45	8.2865	0.549408	0.855591	1.09006	0.414686	1.22731	1.93556	0.940587	1.19149	0.675076	0.940587	1.79265	1.35588	1.1361	0.517457	0.583875	1.16455	0.487924	0.65149
glpB	EG10392	GO:0009274	anaerobic respiration|0009061||	anaerobic sn-glycerol-3-phosphate dehydrogenase membrane anchor subunit	153	43	53	33	23	30	5.13833	1.79665	1.89117	1.60368	1.121	1.05782	1.85632	1.50563	1.61067	1.25217	1.42524	1.48797	1.65754	1.38846	0.179983	0.122125	1.20504	2.14276	0.108142
glpC	EG10393	GO:0009274	anaerobic respiration|0009061||	anaerobic sn-glycerol-3-phosphate dehydrogenase, C subunit, 4Fe-4S iron-sulfur cluster	165	79	88	57	52	51	5.86238	3.49206	3.32198	2.93046	2.68126	1.90248	2.24012	2.09389	2.08853	1.96804	2.16441	1.93576	2.14085	2.02274	0.0860171	0.12375	1.08531	1.35742	0.254168
glpD	EG10394	GO:0005737	aerobic respiration|0009060||	sn-glycerol-3-phosphate dehydrogenase, aerobic, FAD/NAD(P)-binding	452	318	371	242	171	176	12.7003	11.1165	11.0758	9.83929	6.97298	5.19219	3.34983	3.45603	3.51092	3.42987	3.28975	3.12697	3.43893	3.2822	0.0818971	0.151588	1.11476	1.57559	0.210987
glpE	EG10395	GO:0009061	anaerobic respiration|0009061||	thiosulfate:cyanide sulfurtransferase (rhodanese)	132	213	197	114	171	172	17.0816	34.2925	27.086	21.3467	32.1141	23.3692	4.47736	4.77292	4.55397	4.90933	4.87479	4.64763	4.60141	4.81058	0.153389	0.142175	-1.15602	-1.73225	0.158676
glpF	EG10396	GO:0009274	glycerol metabolic process|0006071||	glycerol facilitator	810	449	447	119	103	111	40.515	27.9411	23.7554	8.61291	7.47677	5.82929	4.72796	4.72906	4.64869	3.45951	3.43453	3.32195	4.7019	3.40533	0.0460896	0.0732859	2.45645	25.94	5.36125e-05
glpG	EG10397	.	.	rhomboid intramembrane serine protease	525	883	771	273	743	554	26.7337	55.9405	41.7137	20.1157	54.9079	29.6191	5.20834	5.37293	5.10947	5.14027	5.46738	4.90689	5.23025	5.17151	0.133088	0.28155	1.04155	0.32667	0.766417
glpK	EG10398	GO:0006071	glycerol metabolic process|0006071||	glycerol kinase	2408	2100	1685	321	353	343	67.5257	73.265	50.2038	13.0253	14.3659	10.0988	5.6648	6.03839	5.61682	4.22643	4.09019	3.88653	5.77334	4.06772	0.230793	0.17106	3.2617	10.2836	0.000757119
glpQ	EG10399	GO:0042597	glycerol metabolic process|0006071||	periplasmic glycerophosphodiester phosphodiesterase	2395	1142	1483	1773	822	1342	94.1004	55.8235	61.9086	100.801	46.8709	55.3605	6.02429	5.90974	6.16865	6.21384	5.84094	6.21488	6.03423	6.08989	0.129742	0.215598	-1.03933	-0.383134	0.725116
glpR	EG10400	GO:0005737	anaerobic respiration|0009061||	.	251	471	446	111	352	312	14.0122	32.7129	26.454	8.96659	28.5181	18.2872	4.38587	4.49121	4.34594	4.26222	4.51761	4.19232	4.40767	4.32405	0.0750495	0.171229	1.05968	0.774745	0.499781
glpT	EG10401	GO:0009274	aerobic respiration|0009060||	sn-glycerol-3-phosphate transporter	301	140	155	121	51	76	9.37235	5.42345	5.12788	5.45179	2.30461	2.4846	2.61991	2.68211	2.67122	2.45895	2.17563	2.36887	2.65775	2.33448	0.0332166	0.144757	1.25116	3.76994	0.0544103
glpX	EG11517	GO:0005737	cellular amino acid biosynthetic process|0008652||	fructose 1,6-bisphosphatase II	641	649	556	286	512	1011	26.8292	33.7956	24.7257	17.3216	31.1004	44.4286	4.98218	4.76555	4.48104	4.75316	4.84121	5.44307	4.74292	5.01248	0.251336	0.375495	-1.20544	-1.03328	0.36764
glrK	EG13461	GO:0006464	protein modification process|0006464||	sensor protein kinase regulating glmY sRNA in two-component system with response regulator GlrR	977	799	1032	749	711	880	28.9513	29.4568	32.4921	32.1164	30.5766	27.379	4.82801	4.71525	5.0144	5.0975	4.98894	5.02608	4.85255	5.03751	0.151076	0.055179	-1.13678	-1.99175	0.157489
glrR	EG11285	GO:0006464	protein modification process|0006464||	response regulator regulating glmY sRNA in two-component system with sensor protein GlrK	495	902	942	380	703	706	15.6901	35.5707	31.7245	17.4291	32.3386	23.4956	4.49084	4.74984	4.69627	4.83278	4.79904	4.5648	4.64565	4.73221	0.136719	0.145957	-1.06183	-0.749641	0.49532
glsA	EG13247	GO:0009063	cellular amino acid catabolic process|0009063||	glutaminase 1	249	741	1497	1618	2272	1396	11.2933	41.8122	72.1383	106.187	149.546	66.4763	4.65405	4.84178	5.8279	6.93395	6.86741	5.86527	5.10791	6.55554	0.630559	0.598721	-2.7276	-2.88361	0.0449936
glsB	EG13816	GO:0009063	cellular amino acid catabolic process|0009063||	glutaminase 2	345	499	514	204	434	332	15.7486	28.3392	24.9292	13.4748	28.7513	15.9119	4.31378	4.42301	4.40689	4.45564	4.65883	4.1559	4.38123	4.42346	0.0589638	0.253007	-1.0297	-0.281557	0.802423
gltA	EG10402	GO:0006099	tricarboxylic acid cycle|0006099||	citrate synthase	8869	17089	18302	7353	7261	3857	292.288	700.678	640.854	350.649	347.279	133.459	8.391	9.26996	9.20162	8.65098	8.3587	7.24585	8.95419	8.08518	0.488933	0.741425	1.82642	1.69478	0.176345
gltB	EG10403	GO:0006537	glutamate biosynthetic process|0006537||	glutamate synthase, large subunit	6188	11382	12578	13764	18369	20594	58.6975	134.324	126.767	188.923	252.872	205.103	6.60693	6.74367	6.77615	7.75833	7.75404	7.56982	6.70891	7.69406	0.0898042	0.107617	-1.97952	-12.1737	0.000312813
gltD	EG10404	GO:0006537	glutamate biosynthetic process|0006537||	glutamate synthase, 4Fe-4S protein, small subunit	3763	3561	4284	4449	6628	7409	112.216	132.116	135.735	191.979	286.845	231.974	7.13161	6.8863	7.01738	7.7312	8.00621	7.82017	7.01176	7.85253	0.122755	0.140332	-1.791	-7.81061	0.00155803
gltF	EG11514	GO:0042597	glutamate biosynthetic process|0006537||	periplasmic protein	227	216	183	48	206	292	12.5564	14.8648	10.7551	3.84196	16.5369	16.9584	3.96649	3.44432	3.09318	3.16437	3.85657	4.08431	3.50133	3.70175	0.439441	0.479113	-1.14903	-0.533958	0.621864
gltI	EG12700	GO:0042597	glutamate biosynthetic process|0006537||	glutamate/aspartate periplasmic binding protein	4159	6529	7090	3532	2972	3958	193.609	378.137	350.678	237.92	200.785	193.453	7.83383	8.34882	8.32755	8.1014	7.57506	7.62598	8.17007	7.76748	0.291387	0.2903	1.32188	1.6953	0.165264
gltJ	EG12661	GO:0009274	glutamate biosynthetic process|0006537||	glutamate/aspartate ABC transporter permease	343	502	507	223	273	273	19.5874	35.6658	30.7621	18.4272	22.6252	16.3684	4.49452	4.8594	4.78418	4.69692	4.48049	4.28667	4.7127	4.48803	0.192657	0.205228	1.16851	1.38245	0.239274
gltK	EG12662	GO:0009274	glutamate biosynthetic process|0006537||	glutamate/aspartate ABC transporter permease	262	382	356	205	208	208	16.4248	29.7938	23.7122	18.5962	18.9237	13.6906	4.17239	4.632	4.44662	4.55361	4.28122	4.07049	4.417	4.30178	0.231233	0.242215	1.08315	0.595993	0.583332
gltL	EG12663	GO:0005737	glutamate biosynthetic process|0006537||	glutamate/aspartate ABC transporter ATPase	571	594	539	269	315	364	33.2814	43.0741	33.3793	22.6876	26.6453	22.2755	5.03685	5.19098	4.99576	4.84904	4.78415	4.73715	5.07453	4.79011	0.102919	0.0561797	1.21791	4.20129	0.0231438
gltP	EG10405	GO:0009274	glutamate biosynthetic process|0006537||	glutamate/aspartate:proton symporter	771	926	1111	390	882	549	24.8291	37.1007	38.0141	18.1737	41.2212	18.5626	4.90679	4.88556	5.0531	4.83237	5.1878	4.4277	4.94848	4.81596	0.0912191	0.380316	1.09621	0.586907	0.611256
gltS	EG10406	GO:0009274	glutamate biosynthetic process|0006537||	glutamate transporter	1295	1129	1411	1005	1096	1254	45.4385	49.2848	52.6024	51.0261	55.8098	46.1969	5.56847	5.46156	5.67028	5.78922	5.7803	5.7198	5.56677	5.76311	0.104374	0.0377713	-1.14578	-3.06369	0.0689445
gltT	EG30032	.	.	tRNA-Glu	189	131	134	54	204	175	105.232	90.7454	79.2715	43.5064	164.84	102.303	6.88674	6.21173	6.14317	6.13583	7.13482	6.62967	6.41388	6.63344	0.410938	0.499503	-1.16438	-0.58794	0.589269
gltW	EG30035	.	.	tRNA-Glu	413	304	270	178	341	402	229.952	210.585	159.726	143.41	275.542	235.004	7.87027	7.54837	7.27381	7.48956	7.98668	7.8869	7.56415	7.78771	0.298544	0.262988	-1.16761	-0.973272	0.386345
gltX	EG10407	GO:0005737	tRNA aminoacylation for protein translation|0006418||	glutamyl-tRNA synthetase	5924	10217	9568	2838	9129	11071	177.033	379.863	303.797	122.722	395.92	347.365	8.16776	8.13167	7.92287	7.90402	8.24432	8.1294	8.0741	8.09258	0.132206	0.173112	-1.01289	-0.146953	0.890745
gluQ	EG11362	GO:0006418	tRNA aminoacylation for protein translation|0006418||	glutamyl-Q tRNA(Asp) synthetase	274	583	512	188	302	269	12.5076	33.1097	24.8322	12.418	20.0067	12.8924	4.05095	4.60085	4.3563	4.37449	4.17936	3.85442	4.33603	4.13609	0.275513	0.262719	1.14865	0.909687	0.414553
glvC	EG11710	.	.	.	79	49	70	42	31	50	2.06737	1.59534	1.94632	1.59042	1.17733	1.3738	1.36984	1.25601	1.44274	1.40186	1.31482	1.51217	1.3562	1.40962	0.094112	0.0989028	-1.03772	-0.677732	0.535205
glvG	EG11708	GO:0016052	carbohydrate catabolic process|0016052||	.	70	49	65	53	50	53	3.63448	3.16523	3.58576	3.98191	3.76756	2.88922	1.99114	1.89768	2.08958	2.37798	2.42895	2.2752	1.9928	2.36071	0.0959653	0.078317	-1.29048	-5.14456	0.00752631
glxK	EG13621	GO:0016052	carbohydrate catabolic process|0016052||	glycerate kinase II	106	79	78	71	55	46	3.91402	3.62919	3.0601	3.79356	2.94731	1.78335	1.92077	2.09422	1.98093	2.20323	2.22147	1.84488	1.99864	2.08986	0.0880721	0.212353	-1.06527	-0.687272	0.546845
glxR	EG13265	GO:0016052	carbohydrate catabolic process|0016052||	tartronate semialdehyde reductase, NADH-dependent	44	33	32	36	28	24	2.11819	1.97648	1.63677	2.50777	1.95621	1.21307	1.36922	1.48366	1.3866	1.74007	1.79669	1.47903	1.41316	1.67193	0.0616683	0.169439	-1.19646	-2.48569	0.104902
glyA	EG10408	GO:0005737	cellular amino acid catabolic process|0009063||	serine hydroxymethyltransferase	10495	23524	21581	4985	44700	48538	354.149	987.598	773.748	243.411	2189.06	1719.68	9.6645	9.35566	9.08201	9.33833	10.1863	9.9054	9.36739	9.81003	0.291423	0.431977	-1.35908	-1.47128	0.224747
glyQ	EG10409	GO:0005737	tRNA aminoacylation for protein translation|0006418||	glycine tRNA synthetase, alpha subunit	2237	3276	3233	1181	2851	3138	103.794	189.111	159.381	79.2918	191.977	152.87	7.19674	7.20183	7.04572	7.02587	7.2852	7.087	7.1481	7.13269	0.0887011	0.135566	1.01074	0.164732	0.878352
glyS	EG10410	GO:0005737	tRNA aminoacylation for protein translation|0006418||	glycine tRNA synthetase, beta subunit	7188	9408	9558	5098	7922	8944	146.94	239.273	207.598	150.801	235.024	191.966	7.53579	7.64014	7.55126	7.63927	7.70438	7.5208	7.57573	7.62148	0.0563121	0.0930693	-1.03222	-0.728485	0.514721
glyT	EG30036	.	.	tRNA-Gly	132	245	195	62	189	302	74.4756	171.977	116.896	50.6179	154.756	178.899	6.94177	6.92798	6.53761	6.65888	6.85005	7.16577	6.80245	6.89157	0.229462	0.255979	-1.06372	-0.449	0.676945
glyU	EG30037	.	.	tRNA-Gly	80	22	13	1	14	25	45.7467	15.6516	7.89837	0.82745	11.6183	15.0097	5.01864	3.63727	2.7934	1.9714	3.56228	4.0734	3.81644	3.20236	1.12339	1.09625	1.53058	0.677615	0.535207
glyV	EG30038	.	.	tRNA-Gly	501	1026	1307	437	919	1208	278.95	710.723	773.193	352.08	742.59	706.181	8.94451	9.08642	9.25852	9.22741	9.16323	9.12914	9.09648	9.17326	0.157245	0.0498978	-1.05466	-0.806083	0.492337
glyW	EG30039	.	.	tRNA-Gly	272	286	313	119	383	595	151.446	198.116	185.164	95.8753	309.48	347.829	7.79051	7.25842	7.26336	7.4026	7.91963	8.15248	7.43743	7.8249	0.305789	0.383811	-1.3081	-1.36759	0.246555
glyX	EG30040	.	.	tRNA-Gly	29	95	93	13	82	89	16.1468	65.8077	55.0168	10.4738	66.2594	52.0283	5.17821	5.25446	5.12784	5.05722	5.37046	5.28246	5.18683	5.23672	0.0637478	0.161553	-1.03518	-0.497478	0.657719
glyY	EG30041	.	.	tRNA-Gly	82	22	18	14	15	45	45.6564	15.2397	10.6484	11.2794	12.1206	26.3064	4.82466	3.99963	3.59824	3.68149	3.99251	5.12823	4.14084	4.26741	0.625283	0.761537	-1.09169	-0.222475	0.835234
gmd	EG11787	GO:0005737	colanic acid biosynthetic process|0009242||	GDP-D-mannose dehydratase, NAD(P)-binding	39	39	40	53	31	901	1.47087	1.82995	1.60285	2.89239	1.69674	35.6775	1.69813	1.21885	1.18804	2.49527	1.46079	4.72479	1.36834	2.89361	0.286023	1.66806	-2.87841	-1.561	0.25214
gmhA	EG13146	GO:0005737	lipopolysaccharide core region biosynthetic process|0009244||	D-sedoheptulose 7-phosphate isomerase	2751	3288	3588	2215	2800	3040	201.054	298.965	278.612	234.244	296.98	233.269	7.90431	8.03303	8.0381	8.08774	8.07658	7.85446	7.99181	8.00626	0.0758208	0.131578	-1.01006	-0.164788	0.878987
gmhB	EG11736	.	.	D,D-heptose 1,7-bisphosphate phosphatase	1457	1854	2123	1582	1782	2587	107.038	169.455	165.712	168.173	189.991	199.543	7.11452	7.16691	7.23705	7.59757	7.42493	7.62126	7.17282	7.54792	0.0614785	0.10717	-1.29693	-5.25845	0.0114839
gmk	EG10965	GO:0005737	nucleobase, nucleoside and nucleotide interconversion|0015949||	guanylate kinase	4834	3820	4156	2324	3725	4469	327.811	322.289	299.445	228.047	366.597	318.192	8.42337	8.19295	8.1835	8.13039	8.44874	8.27686	8.2666	8.28533	0.135843	0.159341	-1.01307	-0.154913	0.884571
gmr	EG13415	.	.	cyclic-di-GMP phosphodiesterase; csgD regulator; modulator of RNase II stability	1050	1772	2120	682	767	797	22.3724	46.9733	47.9935	21.0271	23.7172	17.8296	4.76208	5.19146	5.34958	4.94061	4.53447	4.38799	5.10104	4.62102	0.304007	0.286296	1.39476	1.99096	0.117576
gnd	EG10411	GO:0016052	carbohydrate catabolic process|0016052||	6-phosphogluconate dehydrogenase, decarboxylating	20319	28425	29331	15045	25914	43790	611.096	1063.59	937.257	654.744	1131.07	1382.75	9.73328	9.83245	9.70183	9.88564	9.87379	10.0095	9.75585	9.92297	0.0681759	0.0751583	-1.12281	-2.85256	0.0467895
gnsA	EG13233	GO:0005737	.	putative phosphatidylethanolamine synthesis regulator	104	80	90	64	58	99	25.2921	24.2051	23.2551	22.5219	20.4704	25.2784	4.56603	4.47745	4.52461	4.67712	4.47696	4.89841	4.5227	4.68417	0.0443234	0.210814	-1.11843	-1.29826	0.314697
gnsB	EG13837	.	.	Qin prophage; multicopy suppressor of secG(Cs) and fabA6(Ts)	1028	670	869	563	707	1075	250.003	202.718	224.541	198.122	249.527	274.487	7.95588	7.55751	7.79938	7.76308	7.90511	8.11147	7.77092	7.92655	0.2007	0.175182	-1.11391	-1.01186	0.36981
gntK	EG12629	GO:0006006	glucose metabolic process|0006006||	gluconate kinase 2	61	97	83	182	51	223	4.88875	9.67174	7.06757	21.1062	5.93176	18.7644	2.60658	3.1866	2.90351	4.25384	2.99622	4.54172	2.8989	3.93059	0.290038	0.821888	-2.04442	-2.05028	0.151144
gntP	EG12563	GO:0009274	.	fructuronate transporter	176	261	281	66	67	55	5.54134	10.2237	9.40011	3.00689	3.06142	1.81814	2.60409	3.03779	3.02672	2.36731	2.13634	1.79364	2.88954	2.0991	0.247263	0.288644	1.7296	3.60216	0.0236295
gntR	EG12630	GO:0005737	Entner-Doudoroff pathway|0009255||	d-gluconate inducible gluconate regulon transcriptional repressor	1201	1734	1873	986	1288	1150	51.0253	91.6551	84.5482	60.6165	79.4152	51.2981	5.9726	6.25699	6.27146	6.25442	6.15816	5.79267	6.16702	6.06842	0.168523	0.243606	1.07073	0.576537	0.598742
gntT	EG12380	GO:0009274	.	gluconate transporter, high-affinity GNT I system	296	490	545	499	276	554	9.51059	19.5874	18.6053	23.2	12.8698	18.689	3.54001	4.06115	4.0915	4.65639	3.75912	4.47327	3.89755	4.29626	0.310014	0.474102	-1.31832	-1.2191	0.299627
gntU	EG12631	GO:0019866	.	gluconate transporter, low affinity GNT 1 system	96	117	115	215	103	156	3.02931	4.59329	3.85562	9.8171	4.71689	5.16843	1.9667	2.34733	2.18811	3.25225	2.76521	3.03243	2.16738	3.01663	0.191161	0.243902	-1.80156	-4.74668	0.0102977
gntX	EG12934	.	.	DNA catabolic protein	235	456	468	210	378	335	14.5383	35.0974	30.7621	18.7991	33.9377	21.7596	4.39594	4.72498	4.67355	4.88538	4.86118	4.45779	4.59815	4.73478	0.177004	0.240187	-1.09933	-0.793159	0.475703
gor	EG10412	GO:0005737	.	glutathione oxidoreductase	2058	2315	2523	1618	2420	2682	64.3649	90.0783	83.8388	73.2241	109.841	88.0692	6.28732	6.24925	6.27932	6.50852	6.61169	6.47504	6.27197	6.53175	0.0200714	0.0712228	-1.1973	-6.08075	0.0180831
gph	EG11871	GO:0016052	carbohydrate catabolic process|0016052||	phosphoglycolate phosphatase	699	1037	1072	456	1078	1161	38.9706	71.929	63.5007	36.7872	87.2216	67.96	5.81079	5.78825	5.72428	5.90788	6.11528	5.96988	5.77444	5.99768	0.0448788	0.106457	-1.16735	-3.34681	0.0518667
gpmA	EG11699	GO:0006096	glycolysis|0006096||	phosphoglyceromutase 1	47476	83263	101397	59469	76281	115131	2667.97	5821.35	6054.19	4835.81	6221.12	6792.98	12.1337	12.2477	12.3035	12.6911	12.5335	12.768	12.2283	12.6642	0.0865482	0.119543	-1.35276	-5.11583	0.00883567
gpmM	EG12296	GO:0005737	carbohydrate catabolic process|0016052||	phosphoglycero mutase III, cofactor-independent	8831	3533	3656	3150	14412	25203	241.871	120.388	106.391	124.841	572.853	724.747	8.16123	6.77097	6.70103	7.56234	8.85305	9.19442	7.21108	8.5366	0.823594	0.86083	-2.50624	-1.92711	0.126374
gpp	EG10413	GO:0005737	nucleobase, nucleoside and nucleotide interconversion|0015949||	guanosine pentaphosphatase/exopolyphosphatase	2424	4227	4275	1882	3402	3495	69.0729	149.855	129.43	77.6009	140.687	104.564	6.6429	6.86602	6.78237	6.84455	6.8629	6.60927	6.76376	6.77224	0.112717	0.141431	-1.00589	-0.0811589	0.939398
gpr	EG13010	GO:0005244	.	L-glyceraldehyde 3-phosphate reductase	4138	7740	8195	339	711	946	168.206	391.433	353.935	19.9399	41.9436	40.3741	7.62548	8.14114	8.06872	5.64671	5.22235	5.31437	7.94511	5.39448	0.279171	0.223233	5.8589	12.3593	0.00032291
gpsA	EG20091	GO:0005737	glycerol metabolic process|0006071||	glycerol-3-phosphate dehydrogenase (NAD+)	1968	3926	3822	1879	2899	2652	81.6444	202.636	168.468	112.798	174.54	115.514	6.87673	7.32585	7.17215	7.28923	7.20996	6.7469	7.12491	7.08203	0.228258	0.292923	1.03017	0.2	0.851789
gpt	EG10414	GO:0005737	nucleobase, nucleoside and nucleotide interconversion|0015949||	xanthine phosphoribosyltransferase; xanthine-guanine phosphoribosyltransferase	820	2075	1211	211	1890	2402	75.5967	237.997	118.62	28.1477	252.869	232.5	7.31278	7.1604	6.31375	6.50026	7.33558	7.32767	6.92898	7.05451	0.538225	0.480006	-1.09091	-0.301489	0.77825
grcA	EG11784	GO:0009061	anaerobic respiration|0009061||	autonomous glycyl radical cofactor	432907	217400	278806	45805	210557	253288	47705.1	29805.4	32643.5	7303.9	33673.3	29305.3	15.7079	14.71	14.8682	13.9202	14.8682	14.8682	15.0954	14.5522	0.536308	0.547329	1.45713	1.22764	0.286912
greA	EG10415	GO:0005737	transcription|0006350||	transcript cleavage factor	2995	3051	2565	791	1955	2273	265.693	336.737	241.766	101.539	251.696	211.711	8.18699	8.1615	7.74168	7.41088	7.76297	7.62469	8.03006	7.59952	0.250069	0.177391	1.34774	2.43224	0.0787706
greB	EG11578	GO:0005737	transcription|0006350||	transcript cleavage factor	439	439	546	272	389	445	38.9446	48.4521	51.4636	34.916	50.0816	41.4481	5.45939	5.35508	5.55268	5.50124	5.54683	5.46877	5.45572	5.50561	0.098849	0.0392136	-1.03519	-0.812615	0.48383
groL	EG10599	GO:0005737	protein folding|0006457||	Cpn60 chaperonin GroEL, large subunit of GroESL	18986	30997	46149	18664	21734	14419	487.8	990.816	1259.78	693.88	810.389	388.96	9.28604	9.76292	10.276	9.75428	9.50764	8.60998	9.77498	9.29063	0.495084	0.602224	1.39896	1.07609	0.344561
groS	EG10600	GO:0005737	protein folding|0006457||	Cpn10 chaperonin GroES, small subunit of GroESL	2706	2961	4835	2375	2787	1722	389.477	530.222	739.392	494.641	582.153	260.225	8.7642	8.91367	9.41291	9.01533	9.08436	8.13254	9.03026	8.74407	0.339706	0.530732	1.21941	0.786633	0.482627
grpE	EG10416	GO:0005737	protein folding|0006457||	heat shock protein	12772	6639	8713	9503	6409	7338	909.859	588.414	659.488	979.598	662.6	548.851	9.38947	9.31921	9.56762	9.64226	9.53164	9.39794	9.42543	9.52395	0.12805	0.122341	-1.07067	-0.963523	0.389954
grxA	EG10417	.	.	glutaredoxin 1, redox coenzyme for ribonucleotide reductase (RNR1a)	447	390	342	373	380	855	73.3144	79.5814	59.5981	88.5243	90.4505	147.234	6.29591	6.17805	5.89965	6.57934	6.4277	7.17956	6.12454	6.72887	0.203474	0.397608	-1.52027	-2.34354	0.101473
grxB	EG12688	.	.	glutaredoxin 2 (Grx2)	3071	4927	5671	6536	7585	11071	200.542	400.29	393.469	617.605	718.833	759.058	8.30706	8.4127	8.41497	9.42846	9.30837	9.42775	8.37824	9.38819	0.0616577	0.0691267	-2.01384	-18.8848	5.09521e-05
grxC	EG12294	.	.	glutaredoxin 3	998	1894	1930	907	1847	1763	167.584	395.682	344.336	220.384	450.105	310.824	8.04675	8.28717	8.15398	8.34787	8.49584	8.05043	8.16263	8.29805	0.120444	0.22685	-1.09841	-0.913184	0.427583
grxD	EG12181	.	.	glutaredoxin-4	3471	2129	2427	1802	1773	2213	422.063	322.08	313.557	317.065	312.879	282.53	8.47721	8.34268	8.41596	8.28362	8.34585	8.26115	8.41195	8.29687	0.0673549	0.0438765	1.08303	2.47957	0.0785225
gshA	EG10418	GO:0006750	glutathione biosynthetic process|0006750||	glutamate-cysteine ligase	4373	7126	7819	3888	5302	6193	118.848	240.948	225.781	152.901	209.121	176.716	7.35294	7.63108	7.64404	7.66144	7.48649	7.36218	7.54269	7.50337	0.164452	0.150338	1.02763	0.305644	0.775237
gshB	EG10419	GO:0006750	glutathione biosynthetic process|0006750||	glutathione synthetase	2228	2620	2940	1734	1873	2605	99.1371	145.04	138.993	111.646	120.95	121.7	6.83195	6.98269	7.02393	7.03976	6.79246	6.93778	6.94619	6.92333	0.10106	0.124282	1.01597	0.247163	0.81743
gsiA	EG13472	GO:0005737	.	glutathione ABC transporter ATPase	3596	2367	3783	1560	2375	1778	81.2859	66.567	90.8565	51.0261	77.9121	42.1977	6.2583	5.90583	6.47184	5.89836	6.22568	5.61982	6.21199	5.91462	0.285833	0.303258	1.2289	1.23594	0.284321
gsiB	EG13473	GO:0042597	.	glutathione ABC transporter periplasmic binding protein	5640	2174	2757	2051	2386	1879	155.075	74.3683	80.5423	81.6019	95.2092	54.2439	6.74486	6.27581	6.50609	6.21502	6.71665	6.14781	6.50892	6.35983	0.234539	0.310838	1.10887	0.663166	0.54605
gsiC	EG13474	GO:0019866	.	glutathione ABC transporter permease	1287	500	602	391	471	374	59.1317	28.581	29.3875	25.995	31.4057	18.0416	5.32221	4.83164	5.0431	4.69811	5.20317	4.68143	5.06565	4.86091	0.246063	0.296528	1.15248	0.92034	0.411124
gsiD	EG13475	GO:0009274	.	glutathione ABC transporter permease	1089	463	495	276	530	410	50.5283	26.7272	24.4026	18.5305	35.6885	19.9734	5.25523	4.65141	4.65833	4.49533	5.28909	4.7149	4.85499	4.83311	0.346638	0.40987	1.01528	0.0706103	0.947186
gsk	EG11102	GO:0015949	nucleobase, nucleoside and nucleotide interconversion|0015949||	inosine/guanosine kinase	785	1329	1093	428	932	1049	25.4543	53.6144	37.6561	20.082	43.8584	35.7131	5.12161	5.30593	4.99623	5.1177	5.21517	5.1205	5.14126	5.15112	0.155783	0.0554814	-1.00686	-0.103338	0.92541
gspA	EG12888	.	.	general secretory pathway component, cryptic	122	69	76	66	48	64	3.51192	2.47115	2.32446	2.74916	2.00526	1.93431	1.76973	1.71571	1.70561	1.86318	1.84127	1.90468	1.73035	1.86971	0.0344758	0.0322041	-1.10142	-5.11647	0.00698925
gspB	EG11263	GO:0005737	DNA-dependent DNA replication|0006261||	part of gsp divergon involved in type II protein secretion	105	101	101	82	74	72	10.5789	12.6601	10.8118	11.9547	10.8201	7.61634	3.33756	3.53915	3.41033	3.75583	3.67914	3.45509	3.42901	3.63002	0.102083	0.156269	-1.1495	-1.86523	0.147027
gspC	EG12889	.	.	general secretory pathway component, cryptic	165	55	70	30	35	44	8.55648	3.54846	3.85686	2.25115	2.63406	2.39566	2.57891	2.09299	2.24901	1.81983	2.14015	2.18133	2.30697	2.0471	0.24809	0.1979	1.19737	1.41832	0.232424
gspD	EG12890	.	.	general secretory pathway component, cryptic	341	203	226	166	177	221	7.38846	5.47218	5.20274	5.2045	5.56568	5.02751	2.71828	2.54606	2.53838	2.76321	2.89123	2.91647	2.6009	2.85697	0.101718	0.0821745	-1.19422	-3.39173	0.0293899
gspE	EG12891	.	.	general secretory pathway component, cryptic	91	62	64	53	73	66	2.59833	2.20247	1.94159	2.18978	3.02498	1.9786	1.66043	1.54213	1.46281	1.80128	2.09034	1.82556	1.55512	1.90573	0.0994505	0.160341	-1.27509	-3.21849	0.0417927
gspF	EG12885	GO:0009274	.	general secretory pathway component, cryptic	104	91	129	107	98	105	3.67655	4.00234	4.84531	5.47347	5.02781	3.89725	2.13714	2.10835	2.37758	2.77762	2.7486	2.57185	2.20769	2.69936	0.14783	0.111372	-1.40607	-4.60106	0.0119031
gspG	EG12886	.	.	pseudopilin, cryptic, general secretion pathway	16	10	11	11	11	14	1.54578	1.20197	1.12913	1.53777	1.54229	1.42009	1.17669	1.05311	1.05311	1.37836	1.49624	1.5108	1.0943	1.4618	0.0713517	0.0726256	-1.29011	-6.25198	0.00334094
gspH	EG12887	.	.	putative general secretory pathway component, cryptic	24	12	15	16	9	11	1.99133	1.23873	1.32235	1.92098	1.08373	0.958264	1.19397	1.16199	1.25129	1.38307	1.32387	1.31602	1.20242	1.34099	0.0452448	0.0366535	-1.10081	-4.12173	0.0159051
gspI	EG12892	.	.	general secretory pathway component, cryptic	21	13	14	10	6	8	2.35087	1.81058	1.66518	1.61988	0.97478	0.940288	1.36476	1.39446	1.39446	1.31956	1.22927	1.27599	1.38456	1.27494	0.017145	0.0451511	1.07894	3.93129	0.0387733
gspJ	EG12893	.	.	putative general secretory pathway component, cryptic	56	42	59	48	36	48	4.03007	3.76044	4.51129	4.99847	3.75987	3.62683	2.11636	2.08067	2.33295	2.61308	2.44466	2.54194	2.17666	2.53323	0.136525	0.0845455	-1.28038	-3.84595	0.0256297
gspK	EG12894	.	.	general secretory pathway component, cryptic	156	85	84	92	73	84	6.70859	4.54769	3.83804	5.72488	4.55591	3.79269	2.4508	2.41564	2.28214	2.68574	2.73969	2.67654	2.38286	2.70066	0.0889815	0.0341185	-1.24643	-5.77598	0.0154935
gspL	EG12895	.	.	general secretory pathway component, cryptic	308	237	276	152	198	199	11.1969	10.7192	10.6606	7.99584	10.4462	7.59561	3.41019	3.30768	3.3519	3.43206	3.57185	3.40072	3.35659	3.46821	0.051415	0.0911133	-1.08044	-1.84804	0.157161
gspM	EG12173	.	.	general secretory pathway component, cryptic	96	36	55	29	39	59	8.79287	4.1023	5.35237	3.84352	5.18406	5.67378	2.88976	2.22108	2.54815	2.46059	2.80854	3.05674	2.553	2.77529	0.334371	0.299465	-1.16659	-0.857764	0.439923
gspO	EG11359	GO:0009274	.	bifunctional prepilin leader peptidase/ methylase	219	131	164	102	105	115	13.6683	10.172	10.8753	9.21179	9.51058	7.53583	3.53281	3.31625	3.47056	3.45864	3.57668	3.48088	3.43987	3.5054	0.111494	0.0627235	-1.04647	-0.887272	0.437432
gss	EG12882	GO:0006596	polyamine biosynthetic process|0006596||	glutathionylspermidine amidase and glutathionylspermidine synthetase	4096	2724	3493	4002	4281	6069	93.1855	77.1012	84.4328	131.746	141.345	144.966	6.54522	6.2059	6.4499	7.0179	7.09998	7.25574	6.40034	7.12454	0.175004	0.120809	-1.65199	-5.89859	0.00594726
gstA	EG12613	.	.	glutathionine S-transferase	2926	3299	4115	3019	2466	2766	204.316	286.6	305.297	305.045	249.901	202.788	7.80871	8.06678	8.28068	8.22938	7.9225	7.74002	8.05206	7.96397	0.236327	0.247298	1.06296	0.446036	0.678696
gstB	EG13481	.	.	glutathione S-transferase	977	1492	1661	876	1267	1655	65.9369	125.276	119.104	85.548	124.096	117.272	6.53643	6.66527	6.70867	6.84498	6.71356	6.78133	6.63679	6.77996	0.0895849	0.0657212	-1.10433	-2.23185	0.095493
gtrA	EG14131	.	.	CPS-53 (KpLE1) prophage; bactoprenol-linked glucose translocase/flippase	593	929	917	285	836	1166	69.1273	134.734	113.576	48.0742	141.432	142.71	6.75674	6.62598	6.50176	6.51701	6.76668	6.89877	6.62816	6.72749	0.127502	0.193875	-1.07127	-0.741391	0.505625
gtrB	EG14132	.	.	CPS-53 (KpLE1) prophage; bactoprenol glucosyl transferase	2179	3114	2771	1386	2848	4713	100.115	178.002	135.27	92.1461	189.901	227.353	7.1677	7.10507	6.85867	7.17796	7.27284	7.61773	7.04381	7.35618	0.16337	0.231423	-1.24174	-1.90988	0.13671
gtrS	EG14133	.	.	serotype-specific glucosyl transferase, CPS-53 (KpLE1) prophage	479	484	370	378	745	847	15.2171	19.1297	12.4889	17.3764	34.3478	28.2515	4.13542	4.03167	3.57989	4.56478	4.9372	4.87392	3.91566	4.79197	0.295374	0.199277	-1.83567	-4.2598	0.0172293
guaA	EG10420	GO:0005737	purine nucleotide biosynthetic process|0006164||	GMP synthetase (glutamine aminotransferase)	3840	5021	4556	3136	9486	10123	102.974	167.514	129.808	121.687	369.167	285.013	7.30412	7.04949	6.82955	7.57766	8.1758	7.88896	7.06106	7.88081	0.237496	0.29915	-1.7651	-3.71725	0.0224309
guaB	EG10421	GO:0005737	purine nucleotide biosynthetic process|0006164||	IMP dehydrogenase	1021	2572	1649	1043	10219	10187	29.4508	92.3013	50.5378	43.5339	427.785	308.517	6.22158	5.868	5.18705	6.81168	7.94078	7.57619	5.75888	7.44288	0.525826	0.576234	-3.2132	-3.73905	0.0204392
guaC	EG10422	GO:0005737	purine ribonucleotide biosynthetic process|0009152||	GMP reductase	2389	2577	2098	687	1688	2392	96.8316	129.951	90.3505	40.293	99.2931	101.794	6.80211	6.71594	6.27995	6.13443	6.39484	6.59275	6.59933	6.374	0.279928	0.229867	1.16904	1.07748	0.344035
guaD	EG13066	.	.	guanine deaminase	373	385	397	179	212	250	11.9574	15.3551	13.522	8.30334	9.863	8.41451	3.59464	3.70702	3.65271	3.5912	3.50756	3.49503	3.65146	3.53126	0.0562023	0.0522829	1.08688	2.71211	0.0537198
gudD	EG13167	GO:0016052	carbohydrate catabolic process|0016052||	D-glucarate dehydratase 1	204	192	235	144	137	160	6.43729	7.53771	7.87889	6.57517	6.27392	5.30095	2.75877	2.82346	2.97238	3.13758	3.00544	2.96858	2.85154	3.0372	0.109534	0.0888646	-1.13734	-2.27993	0.0876182
gudP	EG13169	GO:0009274	carbohydrate catabolic process|0016052||	putative D-glucarate transporter	60	65	50	44	25	21	1.87653	2.5292	1.66149	1.99126	1.13472	0.68958	1.23868	1.66973	1.38275	1.50951	1.31388	1.07029	1.43039	1.2979	0.219437	0.220045	1.09618	0.738439	0.50123
gudX	EG13168	GO:0016052	carbohydrate catabolic process|0016052||	glucarate dehydratase-related protein, substrate unknown	59	78	96	71	54	71	1.86176	3.06219	3.21861	3.24193	2.47293	2.3523	1.5633	1.75716	1.883	2.19155	1.91977	1.98236	1.73449	2.03123	0.161048	0.142329	-1.22837	-2.39136	0.07603
gyrA	EG10423	GO:0005737	DNA-dependent DNA replication|0006261||	DNA gyrase (type II topoisomerase), subunit A	8220	13594	12921	3784	12957	13993	132.357	272.326	221.053	88.1656	302.779	236.564	7.71785	7.61994	7.42043	7.39747	7.84393	7.6167	7.58608	7.61937	0.151575	0.223245	-1.02334	-0.213687	0.842584
gyrB	EG10424	GO:0005737	DNA-dependent DNA replication|0006261||	DNA gyrase, subunit B	5941	6281	6267	4774	6513	7467	104.098	136.924	116.672	121.043	165.619	137.37	6.90334	6.90977	6.8141	7.14137	7.2368	7.11685	6.87574	7.16501	0.0534752	0.0633686	-1.22202	-6.04258	0.00413693
hcaB	EG13459	GO:0016052	carbohydrate catabolic process|0016052||	2,3-dihydroxy-2,3-dihydrophenylpropionate dehydrogenase	101	74	83	82	45	53	5.25693	4.7919	4.59001	6.17585	3.39914	2.89633	2.25187	2.4634	2.4634	2.7093	2.43126	2.40001	2.39289	2.51352	0.122126	0.170265	-1.08721	-0.997159	0.380474
hcaC	EG13458	GO:0016052	carbohydrate catabolic process|0016052||	3-phenylpropionate dioxygenase, ferredoxin subunit	21	25	28	27	14	18	2.76832	4.10017	3.92174	5.1503	2.67837	2.49132	1.79824	2.18684	2.20251	2.55506	2.08096	2.16887	2.06253	2.2683	0.229018	0.252205	-1.1533	-1.04616	0.355043
hcaD	EG13460	GO:0016052	carbohydrate catabolic process|0016052||	phenylpropionate dioxygenase, ferredoxin reductase subunit	215	176	182	199	134	162	7.56266	7.70218	6.80192	10.1289	6.84048	5.98291	2.80334	2.9496	2.90406	3.42225	3.22762	3.23944	2.88567	3.29644	0.0748459	0.10912	-1.32939	-5.37685	0.00812021
hcaE	EG13456	GO:0016052	carbohydrate catabolic process|0016052||	3-phenylpropionate dioxygenase, large (alpha) subunit	322	347	471	399	374	386	10.0042	13.4128	15.5478	17.9378	16.8633	12.5914	3.47896	3.54138	3.87653	4.32413	4.16694	3.98114	3.63229	4.1574	0.213809	0.171693	-1.43905	-3.31684	0.0315458
hcaF	EG13457	GO:0016052	carbohydrate catabolic process|0016052||	3-phenylpropionate dioxygenase, small (beta) subunit	67	63	78	60	48	50	5.46272	6.39058	6.75699	7.07876	5.67964	4.28021	2.5307	2.67341	2.83619	3.09612	2.94185	2.73718	2.6801	2.92505	0.152858	0.180059	-1.18505	-1.79629	0.148757
hcaR	EG13455	GO:0005737	carbohydrate catabolic process|0016052||	hca operon transcriptional regulator	181	498	579	120	102	80	8.59612	29.4251	29.2164	8.24664	7.03023	3.9891	3.41474	4.37815	4.50846	3.79778	3.06242	2.58942	4.10045	3.14987	0.597403	0.608909	1.93264	1.93012	0.125825
hcaT	EG13454	GO:0009274	.	putative 3-phenylpropionic transporter	197	293	292	130	188	171	7.31245	13.531	11.5161	6.98252	10.1275	6.66429	3.12459	3.43745	3.31508	3.47529	3.42157	3.11474	3.29237	3.3372	0.157662	0.194521	-1.03156	-0.310081	0.772613
hchA	EG11755	.	.	glyoxalase III and Hsp31 molecular chaperone	6878	6492	8658	7942	3985	5076	341.605	401.149	456.882	570.773	287.234	264.694	8.30135	8.67708	8.88796	8.80663	8.25208	8.22858	8.62213	8.4291	0.29714	0.327164	1.14317	0.756504	0.491822
hcp	EG13692	.	.	hybrid-cluster [4Fe-2S-2O] subunit of anaerobic terminal reductases	3337	62	76	371	71	321	85.425	1.97463	2.06712	13.7428	2.63774	8.6277	4.13571	2.43743	2.51354	2.57656	3.01719	4.46023	3.0289	3.35133	0.959284	0.985285	-1.25044	-0.406117	0.705458
hcr	EG13691	.	.	HCP oxidoreductase, NADH-dependent	490	49	95	63	76	221	21.398	2.66219	4.40784	3.98098	4.81656	10.1328	3.62097	2.0139	2.55295	2.26894	2.96995	3.94497	2.72928	3.06128	0.817913	0.841741	-1.25877	-0.489963	0.649838
hda	EG14201	GO:0006261	DNA-dependent DNA replication|0006261||	ATPase regulatory factor involved in DnaA inactivation	697	793	752	378	517	688	42.0143	59.4707	48.1622	32.9707	45.2273	43.5426	5.55748	5.61633	5.47489	5.45973	5.41832	5.5324	5.54957	5.47015	0.0710502	0.0577472	1.05659	1.50234	0.210319
hdeA	EG11398	.	.	stress response protein acid-resistance protein	11673	77518	126397	58672	182183	149420	1483.34	12255.3	17065.5	10788.5	33597.8	19935.5	12.2674	12.7619	13.4627	14.5062	14.3319	13.4627	12.8307	14.1003	0.600627	0.558963	-2.41096	-2.68015	0.0555195
hdeB	EG11399	.	.	acid-resistance protein	8307	45109	72387	30139	87523	65972	1074.97	7262.43	9952.65	5643.58	16437	8963.44	11.6228	12.0924	12.3752	13.3441	13.2669	12.7075	12.0301	13.1062	0.380062	0.347391	-2.10825	-3.61963	0.0226725
hdeD	EG11495	.	.	acid-resistance membrane protein	1949	15545	25926	9857	44565	30931	143.932	1428.25	2034.26	1053.33	4776.24	2398.29	9.31369	9.738	10.4364	11.2322	11.4514	10.1482	9.82936	10.944	0.566905	0.697788	-2.16536	-2.14734	0.101153
hdfR	EG11449	GO:0005737	transcription|0006350||	flhDC operon transcriptional repressor	1467	1025	1167	1858	1011	1410	73.9013	64.2409	62.4622	135.438	73.9127	74.5766	6.00845	6.01578	6.11713	6.64821	6.35612	6.55568	6.04712	6.52	0.0607392	0.149275	-1.38788	-5.08228	0.0198493
hdhA	EG10425	GO:0005737	.	7-alpha-hydroxysteroid dehydrogenase, NAD-dependent	2854	3823	5319	3178	2736	3708	157.251	262.066	311.383	253.376	218.777	214.507	7.61115	7.82969	8.22929	8.11868	7.66199	7.74456	7.89004	7.84174	0.313461	0.243361	1.03405	0.210816	0.843935
helD	EG10426	GO:0005737	DNA-dependent DNA replication|0006261||	DNA helicase IV	2108	2359	2949	2120	1884	2448	43.4071	60.4342	64.5192	63.1681	56.301	52.9252	5.62617	5.71136	5.95609	6.0675	5.7647	5.89739	5.76454	5.90986	0.171269	0.151787	-1.10598	-1.09989	0.333952
hemA	EG10427	GO:0005737	response to drug|0042493||	glutamyl tRNA reductase	1844	2874	2771	448	2140	1260	62.0765	120.37	99.1122	21.8231	104.55	44.5347	6.46779	6.4528	6.28833	5.61409	6.31794	5.34818	6.40297	5.76007	0.0995648	0.501091	1.56147	2.17963	0.15175
hemB	EG10428	.	.	5-aminolevulinate dehydratase (porphobilinogen synthase)	1940	2088	2118	1271	2036	1933	84.1974	112.744	97.6668	79.8205	128.239	88.0826	6.58881	6.61337	6.52489	6.64477	6.83627	6.50596	6.57569	6.66233	0.0456786	0.165856	-1.0619	-0.872327	0.464421
hemC	EG10429	.	.	hydroxymethylbilane synthase	1913	2590	3289	1730	2103	2086	85.9341	144.749	156.978	112.452	137.099	98.3844	6.72619	6.93688	7.16224	7.09359	6.93528	6.63441	6.94177	6.88776	0.218067	0.23325	1.03815	0.292989	0.784164
hemD	EG10430	.	.	uroporphyrinogen III synthase	602	780	883	541	669	656	34.3779	55.417	53.5757	44.7046	55.4441	39.3322	5.36653	5.53459	5.61188	5.73727	5.68601	5.38009	5.50433	5.60112	0.125444	0.193129	-1.06939	-0.72796	0.513157
hemE	EG11543	.	.	uroporphyrinogen decarboxylase	654	1205	1336	813	1179	975	25.9854	59.5668	56.4004	46.7428	67.9847	40.6741	5.21401	5.53614	5.5788	5.90484	5.87216	5.34286	5.44298	5.70662	0.199442	0.315448	-1.2005	-1.22353	0.299547
hemF	EG12189	GO:0005737	.	coproporphyrinogen III oxidase	457	580	565	201	356	330	21.487	33.9275	28.2248	13.675	24.2915	16.2905	4.63055	4.7513	4.62403	4.42233	4.53712	4.24702	4.66863	4.40216	0.0716687	0.146094	1.20286	2.83631	0.0682363
hemG	EG11485	.	.	protoporphyrin oxidase, flavoprotein	335	482	487	344	432	415	25.9629	46.4752	40.1016	38.578	48.589	33.769	5.01376	5.25545	5.18028	5.54586	5.50594	5.19655	5.14983	5.41612	0.123691	0.191197	-1.20271	-2.02543	0.124537
hemH	EG10431	.	.	ferrochelatase	225	489	528	202	280	286	9.88685	26.7331	24.6509	12.8439	17.8558	13.1948	3.7848	4.30207	4.32458	4.36884	4.01932	3.82287	4.13715	4.07035	0.305349	0.276537	1.04739	0.280859	0.792877
hemL	EG10432	.	.	glutamate-1-semialdehyde aminotransferase (aminomutase)	2086	2694	2860	1708	2249	2573	68.9075	110.717	100.379	81.6417	107.817	89.2388	6.41902	6.56111	6.53242	6.65063	6.59281	6.48612	6.50418	6.57652	0.0751346	0.0834593	-1.05142	-1.11569	0.327692
hemN	EG11836	.	.	coproporphyrinogen III oxidase, SAM and NAD(P)H dependent, oxygen-independent	1415	2102	2128	1065	1557	1607	43.5784	80.5402	69.6323	47.4609	69.5904	51.9627	5.80241	6.03793	5.94507	6.00306	5.92673	5.76215	5.92847	5.89731	0.118632	0.123119	1.02183	0.315634	0.768084
hemX	EG10433	.	.	putative uroporphyrinogen III methyltransferase	1678	2806	2916	1152	1742	1607	60.0725	124.979	110.916	59.6772	90.5061	60.4034	6.29681	6.64797	6.58769	6.40148	6.28789	5.95864	6.51083	6.216	0.187775	0.230009	1.22673	1.7198	0.163449
hemY	EG10434	.	.	putative protoheme IX synthesis protein	1862	2900	2999	1337	1901	1841	65.8244	127.547	112.644	68.3928	97.5293	68.3317	6.38375	6.70523	6.63929	6.52542	6.41196	6.1254	6.57609	6.35426	0.169802	0.206157	1.16622	1.4386	0.226157
hflC	EG10435	.	.	HflB protease modulator specific for phage lambda cII repressor	2915	4782	4634	3727	4812	4741	122.737	250.501	207.308	227.074	294.04	209.588	7.42192	7.71621	7.54096	8.02378	8.03547	7.65896	7.5597	7.90607	0.148036	0.214085	-1.27136	-2.30494	0.0907278
hflD	EG11345	GO:0009274	.	putative lysogenization regulator	560	993	865	290	898	1161	36.9109	81.4294	60.5769	27.659	85.8991	80.3452	5.88787	5.85713	5.57762	5.75751	6.01792	6.09017	5.77421	5.9552	0.170943	0.174973	-1.13366	-1.28154	0.269283
hflK	EG10436	.	.	modulator for HflB protease specific for phage lambda cII repressor	3522	7118	6888	4449	6527	5807	118.282	297.409	245.781	216.205	318.12	204.76	7.49409	7.91544	7.74473	8.08359	8.08156	7.5431	7.71809	7.90275	0.211933	0.311466	-1.13655	-0.849011	0.449666
hflX	EG10437	.	.	GTPase, stimulated by 50S subunit binding; Mn(2+) homeostasis regulator	5392	7523	8264	4909	5918	5238	178.116	309.178	290.046	234.648	283.709	181.668	7.75635	8.07443	8.09366	8.0796	8.01539	7.50837	7.97481	7.86779	0.189438	0.312913	1.07701	0.506783	0.64432
hfq	EG10438	GO:0009386	translational attenuation|0009386||	global sRNA chaperone; HF-I, host factor for RNA phage Q beta replication	8001	8182	9540	6773	6690	7683	1095.69	1394.02	1388.08	1342.13	1329.58	1104.68	10.14	10.4399	10.6475	10.5813	10.3155	9.99618	10.4091	10.2977	0.255142	0.292987	1.0803	0.496791	0.645866
hha	EG10439	GO:0006350	transcription|0006350||	modulator of gene expression, with H-NS	2087	942	891	781	583	691	403.255	226.451	182.919	218.364	163.483	140.183	8.01155	7.93156	7.74287	7.47747	7.54119	7.45268	7.89533	7.49045	0.137959	0.0456566	1.32398	4.82578	0.0269887
hicA	EG14421	.	.	mRNA interferase toxin of the HicAB toxin-antitoxin system	224	106	185	61	90	131	53.5521	31.5282	46.992	21.1023	31.226	32.8822	5.54279	4.81015	5.54189	4.82542	5.00222	5.28227	5.29828	5.03664	0.422734	0.23036	1.19884	0.941304	0.414122
hicB	EG13760	.	.	antitoxin for the HicAB toxin-antitoxin system	438	312	332	208	294	376	44.4467	39.3899	35.7954	30.5422	43.2971	40.0603	5.43967	5.13853	5.13716	5.20196	5.44324	5.4866	5.23846	5.37727	0.174262	0.153364	-1.101	-1.03572	0.359716
higA	EG12724	GO:0006355	regulation of transcription, DNA-dependent|0006355||	antitoxinof the HigB-HigA toxin-antitoxin system	133	102	108	75	65	90	13.4964	12.8775	11.6443	11.0128	9.57248	9.58891	3.5915	3.5877	3.55814	3.70096	3.58254	3.73578	3.57911	3.67309	0.0182647	0.0803281	-1.06731	-1.976	0.174761
higB	EG12725	.	.	mRNA interferase toxin of the HigB-HigA toxin-antitoxin system	66	63	65	16	30	58	8.86615	10.5292	9.27745	3.11016	5.84868	8.18051	3.27118	3.05999	2.9915	2.70411	2.74828	3.29057	3.10756	2.91432	0.145783	0.32659	1.14333	0.93582	0.423639
hinT	EG12172	GO:0006412	translation|0006412||	purine nucleoside phosphoramidase, dadA activator protein	1411	1693	1972	912	906	963	165.854	247.583	246.281	155.119	154.551	118.847	7.46627	7.75924	7.86901	7.4756	7.20784	7.00695	7.69817	7.23013	0.2082	0.235117	1.38323	2.58135	0.062125
hipA	EG10443	GO:0009274	peptidoglycan biosynthetic process|0009252||	inactivating GltX kinase facilitating persister formation; toxin of HipAB TA pair; autokinase	652	700	743	313	413	504	20.854	27.8551	25.2496	14.4863	19.1707	16.9252	4.47288	4.50937	4.52962	4.35799	4.28661	4.33148	4.50396	4.32536	0.0287583	0.0360844	1.13179	6.70414	0.0030593
hipB	EG10442	GO:0009274	peptidoglycan biosynthetic process|0009252||	antitoxin of HipAB toxin-antitoxin system	156	118	115	77	64	71	24.7238	23.2668	19.3648	17.6585	14.7203	11.8144	4.34078	4.44859	4.32046	4.24454	4.1461	4.07421	4.36994	4.15495	0.068863	0.0855095	1.1607	3.39169	0.0294464
hisA	EG10444	GO:0005737	histidine biosynthetic process|0000105||	N-(5'-phospho-L-ribosyl-formimino)-5-amino-1-(5'-phosphoribosyl)-4-imidazolecarboxamide isomerase	369	1264	1133	232	1818	4805	21.1579	90.169	69.0239	19.2489	151.281	289.268	5.95858	5.66287	5.41394	6.11359	6.39566	7.31964	5.67846	6.60963	0.272654	0.630854	-1.90681	-2.34677	0.109488
hisB	EG10445	GO:0000105	histidine biosynthetic process|0000105||	histidinol-phosphatase and imidazoleglycerol-phosphate dehydratase	802	3133	3022	416	2782	8733	31.7764	154.439	127.218	23.8504	159.968	363.291	6.58308	6.41523	6.26317	6.49026	6.51161	7.63763	6.42049	6.87983	0.160022	0.65636	-1.37491	-1.17764	0.349003
hisC	EG10446	GO:0000105	histidine biosynthetic process|0000105||	histidinol-phosphate aminotransferase	740	2929	2251	399	2326	5947	29.2377	143.978	94.4956	22.8117	133.373	246.701	6.31244	6.34736	5.9146	6.28111	6.31299	7.22203	6.19147	6.60538	0.240407	0.534279	-1.33229	-1.22365	0.314655
hisD	EG10447	GO:0000105	histidine biosynthetic process|0000105||	bifunctional histidinal dehydrogenase/ histidinol dehydrogenase	937	4004	3125	564	2665	5184	30.383	161.529	107.663	26.4632	125.411	176.489	6.27867	6.5427	6.12924	6.32937	6.28728	6.82317	6.31687	6.47994	0.209362	0.297988	-1.11967	-0.775559	0.485939
hisF	EG10448	GO:0005737	histidine biosynthetic process|0000105||	imidazole glycerol phosphate synthase, catalytic subunit with HisH	419	1219	1166	280	1935	4862	22.8189	82.5942	67.4688	22.0653	152.935	278.008	5.95996	5.59746	5.44287	6.16248	6.47041	7.32793	5.66676	6.65361	0.265418	0.603939	-1.98184	-2.59101	0.0886833
hisG	EG10449	GO:0005737	histidine biosynthetic process|0000105||	ATP phosphoribosyltransferase	1403	6793	6495	663	4502	7501	65.9655	397.362	324.461	45.1071	307.192	370.288	7.60483	7.78506	7.60724	7.35569	7.45274	7.79099	7.66571	7.53314	0.103367	0.228514	1.09625	0.915551	0.432097
hisH	EG10450	GO:0000105	histidine biosynthetic process|0000105||	imidazole glycerol phosphate synthase, glutamine amidotransferase subunit	276	1059	923	184	1237	3101	19.7616	94.3355	70.2166	19.0635	128.537	233.119	5.83795	5.72445	5.44701	6.06936	6.2098	7.07447	5.66981	6.45121	0.201116	0.54431	-1.7188	-2.3324	0.117847
hisI	EG10451	GO:0005737	histidine biosynthetic process|0000105||	phosphoribosyl-AMP cyclohydrolase and phosphoribosyl-ATP pyrophosphatase	782	2024	2125	689	3570	12803	54.0701	174.111	156.111	68.9352	358.232	929.444	7.23284	6.75451	6.70596	7.59061	7.78163	8.97006	6.89777	8.1141	0.291194	0.747411	-2.32355	-2.62643	0.0914157
hisJ	EG12124	GO:0042597	histidine biosynthetic process|0000105||	histidine ABC transporter periplasmic binding protein	781	3683	3856	698	1577	2029	42.2076	247.632	221.412	54.5842	123.685	115.129	6.54634	7.28345	7.22371	6.94174	6.42786	6.46067	7.01783	6.61009	0.409417	0.287687	1.32661	1.41136	0.238685
hisL	EG11269	GO:0000105	histidine biosynthetic process|0000105||	his operon leader peptide	57	367	441	110	200	1178	47.294	378.846	388.771	132.067	240.828	1026.21	7.29769	7.79078	7.87742	8.41336	7.21664	9.14918	7.65529	8.25973	0.31271	0.975388	-1.52038	-1.02208	0.398304
hisM	EG10007	GO:0009274	lysine biosynthetic process via diaminopimelate|0009089||	histidine ABC transporter permease	128	284	437	81	232	258	7.55427	20.8529	27.4024	6.91734	19.8708	15.9869	3.72226	3.79187	4.27339	4.0437	3.94244	3.88222	3.92917	3.95612	0.300128	0.081603	-1.01886	-0.150077	0.892882
hisP	EG10452	GO:0005737	lysine biosynthetic process via diaminopimelate|0009089||	histidine ABC transporter ATPase	171	297	403	93	209	263	9.34882	20.2014	23.4094	7.35725	16.5826	15.0965	3.77805	3.84917	4.13746	3.95176	3.83713	3.89467	3.92156	3.89452	0.190326	0.057315	1.01892	0.235639	0.832624
hisQ	EG12125	GO:0009274	lysine biosynthetic process via diaminopimelate|0009089||	histidine ABC transporter permease	197	719	774	154	412	426	12.1342	55.0984	50.6536	13.7258	36.8288	27.5496	4.56351	5.11793	5.12736	5.00166	4.73824	4.53834	4.93627	4.75941	0.32285	0.232382	1.13042	0.770073	0.488247
hisR	EG30042	.	.	tRNA-His	29	47	41	20	69	117	15.9371	32.1347	23.9397	15.9042	55.0308	67.5084	4.73975	4.4979	4.23969	5.02705	5.33354	5.74129	4.49245	5.36729	0.250075	0.358313	-1.83381	-3.46782	0.0306751
hisS	EG10453	GO:0005737	tRNA aminoacylation for protein translation|0006418||	histidyl tRNA synthetase	3929	5184	5083	2682	4896	4812	130.399	214.053	179.24	128.802	235.819	167.679	7.38762	7.46562	7.33846	7.46363	7.67735	7.29547	7.39724	7.47882	0.0641261	0.19139	-1.05818	-0.700045	0.544615
hiuH	EG14046	.	.	hydroxyisourate hydrolase	222	135	166	160	150	205	22.691	17.1672	18.0274	23.6643	22.2504	21.9997	4.33062	4.07687	4.23792	4.60374	4.62118	4.76996	4.21514	4.66496	0.128398	0.0913501	-1.36588	-4.94434	0.0101041
hldD	EG10838	GO:0009435	NAD biosynthetic process|0009435||	ADP-L-glycero-D-mannoheptose-6-epimerase, NAD(P)-binding	4466	5188	5781	3214	4860	6239	202.553	292.742	278.578	210.93	319.891	297.096	7.99215	7.96844	7.99078	8.07008	8.14226	8.09118	7.98379	8.10118	0.0133142	0.0371108	-1.08477	-5.15687	0.0216953
hldE	EG13416	GO:0016052	carbohydrate catabolic process|0016052||	heptose 7-phosphate kinase and heptose 1-phosphate adenyltransferase	1077	1215	1214	904	1361	1371	31.781	44.6061	38.0623	38.6005	58.2849	42.4767	5.21813	5.20833	5.16707	5.58347	5.73223	5.49826	5.19784	5.60466	0.0270954	0.118417	-1.32575	-5.80044	0.022518
hlyE	EG13243	GO:0005576	.	hemolysin E	2970	497	541	174	329	816	137.804	28.6899	26.6703	11.6823	22.1538	39.7519	6.12836	4.81733	4.87502	4.08849	4.73146	5.72946	5.27357	4.8498	0.740833	0.82686	1.34143	0.661136	0.545071
hmp	EG10456	.	.	fused nitric oxide dioxygenase/dihydropteridine reductase 2	1409	515	611	596	185	212	50.0611	22.7647	23.0651	30.6414	9.5391	7.90837	4.69526	4.72985	4.85474	4.32673	4.00441	3.95273	4.75995	4.09462	0.0838907	0.202661	1.58593	5.25389	0.0179468
hns	EG10457	GO:0019861	transcription|0006350||	global DNA-binding transcriptional dual regulator H-NS	85602	55846	55530	25022	37132	53488	8749.54	7101.64	6030.5	3700.8	5508.02	5740.09	12.8201	12.6404	12.5169	12.2754	12.3639	12.6404	12.6591	12.4266	0.152462	0.190402	1.17491	1.65134	0.177409
hofB	EG12106	GO:0009289	.	T2SE secretion family protein; P-loop ATPase superfamily protein	391	291	340	271	245	370	11.9375	11.0534	11.0291	11.9724	10.8555	11.8605	3.47758	3.39781	3.45934	3.81228	3.669	3.9532	3.44491	3.81149	0.0417963	0.142103	-1.2893	-4.2866	0.0377301
hofC	EG11798	GO:0009274	.	assembly protein in type IV pilin biogenesis, transmembrane protein	143	137	166	121	100	160	5.03005	5.99545	6.20395	6.15876	5.10483	5.90904	2.51082	2.5572	2.68191	3.03209	2.74656	3.0894	2.58331	2.95602	0.0884813	0.183643	-1.29478	-3.16679	0.0534885
hofM	EG12925	.	.	DNA catabolic putative pilus assembly protein	104	98	118	136	89	103	5.64209	6.61452	6.80163	10.6762	7.00717	5.86686	2.58726	2.73419	2.87778	3.47654	3.22697	3.18133	2.73307	3.29495	0.145262	0.158914	-1.47618	-4.52015	0.0108558
hofN	EG12924	.	.	DNA catabolic putative fimbrial assembly protein	14	11	19	19	7	23	1.09707	1.07242	1.58192	2.15443	0.796071	1.89233	0.970421	0.992872	1.31283	1.60989	1.02331	1.80544	1.09204	1.47955	0.191536	0.407028	-1.30813	-1.49203	0.237286
hofO	EG12923	.	.	DNA catabolic protein	16	15	16	11	14	13	1.53526	1.79069	1.6312	1.52731	1.94956	1.30969	1.28306	1.26294	1.26294	1.47737	1.64192	1.40862	1.26964	1.5093	0.011617	0.119881	-1.18071	-3.44647	0.0729094
hofP	EG12922	.	.	DNA catabolic protein	16	13	11	11	10	10	1.67173	1.68988	1.22113	1.66307	1.51632	1.097	1.2251	1.28612	1.12554	1.41677	1.50882	1.34609	1.21225	1.4239	0.0810567	0.0815974	-1.15801	-3.18726	0.0333055
hofQ	EG12113	.	.	DNA catabolic putative fimbrial transporter	123	77	102	72	83	122	4.20083	3.2718	3.7013	3.55823	4.1139	4.37473	2.19133	1.92659	2.09147	2.37503	2.46077	2.65429	2.0698	2.49669	0.133695	0.143055	-1.34434	-3.77627	0.0196606
hokB	EG11240	.	.	toxic polypeptide, small	962	1900	2459	298	390	402	271.385	666.851	737.043	121.646	159.669	119.069	8.39155	9.0044	9.18172	7.65739	7.14547	6.89781	8.85922	7.23356	0.414604	0.387377	3.08585	4.96242	0.00778489
hokD	EG11130	.	.	Qin prophage; small toxic polypeptide	1382	887	1220	3111	615	1154	374.874	299.341	351.61	1221.09	242.102	328.658	8.12242	8.50721	8.85679	9.29544	8.24168	8.77991	8.49547	8.77234	0.367325	0.526922	-1.21156	-0.746594	0.501424
hokE	EG14302	.	.	toxic polypeptide, small	16	6	13	12	7	8	4.42517	2.06456	3.82012	4.80246	2.80966	2.32307	1.9397	1.6658	2.27233	2.34305	2.2627	2.18074	1.95928	2.26217	0.303741	0.0811531	-1.23361	-1.66865	0.22145
holA	EG11412	GO:0005737	DNA-dependent DNA replication|0006261||	DNA polymerase III, delta subunit	626	1328	1277	590	1067	1094	25.6682	67.7462	55.6336	35.0063	63.4939	47.0978	5.30397	5.64958	5.47235	5.7527	5.68875	5.48018	5.4753	5.64054	0.172821	0.142511	-1.12136	-1.27772	0.272779
holB	EG11500	GO:0005737	DNA-dependent DNA replication|0006261||	DNA polymerase III, delta prime subunit	412	651	710	413	678	695	17.3473	34.1021	31.7627	25.1627	41.4296	30.7243	4.60205	4.72144	4.7437	5.15912	5.20059	4.97064	4.68906	5.11012	0.0761751	0.12256	-1.33891	-5.05385	0.0114396
holC	EG11413	GO:0005737	DNA-dependent DNA replication|0006261||	DNA polymerase III, chi subunit	196	430	564	172	329	304	18.6799	50.9862	57.1113	23.7202	45.5051	30.4196	4.89517	5.19653	5.45842	5.35241	5.20518	4.85436	5.18338	5.13731	0.281856	0.255866	1.03244	0.209581	0.844327
holD	EG11414	GO:0005737	DNA-dependent DNA replication|0006261||	DNA polymerase III, psi subunit	114	230	216	71	220	213	11.6522	29.2479	23.4574	10.501	32.6339	22.8582	4.20048	4.3155	4.16074	4.44666	4.66912	4.42022	4.22557	4.512	0.0803752	0.136711	-1.21961	-3.12825	0.0470757
holE	EG11505	GO:0005737	DNA-dependent DNA replication|0006261||	DNA polymerase III, theta subunit	361	197	223	122	199	278	66.1297	44.8974	43.4029	32.3386	52.904	53.4682	5.9009	5.31008	5.42514	5.34466	5.72105	5.94072	5.54537	5.66881	0.313221	0.301446	-1.08933	-0.491823	0.648649
hpf	EG11681	GO:0006350	transcription|0006350||	ribosome hibernation promoting factor HPF; stabilizes 100S dimers	2669	2382	2784	2756	2818	3345	392.155	435.428	434.613	585.949	600.891	516.02	8.73323	8.67572	8.74504	9.1343	9.18406	9.0706	8.718	9.12965	0.037086	0.0568723	-1.33021	-10.5015	0.00098464
hpt	EG20098	GO:0005737	nucleobase, nucleoside and nucleotide interconversion|0015949||	hypoxanthine phosphoribosyltransferase	1767	1865	2058	1092	2152	2589	139.24	182.84	172.305	124.515	246.102	214.201	7.4612	7.26109	7.27289	7.44545	7.71234	7.64416	7.33173	7.60065	0.112282	0.138664	-1.20491	-2.61055	0.0619766
hrpA	EG12936	GO:0005737	DNA-dependent DNA replication|0006261||	putative ATP-dependent helicase	2803	3357	3704	2707	2954	3232	30.3897	45.2814	42.6676	42.4681	46.4793	36.7905	5.13677	5.25464	5.33012	5.58674	5.49968	5.33418	5.24051	5.47353	0.0974466	0.128299	-1.1753	-2.50518	0.0708782
hrpB	EG12329	GO:0005737	DNA-dependent DNA replication|0006261||	putative ATP-dependent helicase	794	1086	1321	656	884	942	13.8266	23.5283	24.4412	16.5299	22.3405	17.2229	4.11586	4.23765	4.41739	4.52923	4.4246	4.27265	4.25696	4.40883	0.151689	0.129012	-1.111	-1.32088	0.25872
hscA	EG12130	GO:0005737	protein folding|0006457||	DnaK-like molecular chaperone specific for IscU	1298	1518	1523	803	1703	1048	29.6736	43.175	36.993	26.5633	56.5009	25.1546	5.10967	5.12425	5.07327	5.19714	5.62388	4.82485	5.1024	5.21529	0.0262582	0.399827	-1.08139	-0.488	0.673442
hscB	EG12131	GO:0006457	protein folding|0006457||	HscA co-chaperone, J domain-containing protein Hsc56; IscU-specific chaperone HscAB	623	520	659	356	616	300	51.0905	53.0543	57.4198	42.2448	73.3125	25.8306	5.66695	5.56918	5.76692	5.59584	6.08998	5.01113	5.66768	5.56565	0.0988686	0.540058	1.07328	0.321886	0.77636
hscC	EG13653	GO:0006457	protein folding|0006457||	Hsp70 family chaperone Hsc62; RpoD-binding transcription inhibitor	251	239	204	79	85	130	6.35622	7.52988	5.48883	2.89484	3.12385	3.45645	2.63779	2.77344	2.48541	2.27302	2.17296	2.406	2.63221	2.28399	0.144097	0.116905	1.27299	3.25041	0.033316
hsdM	EG10458	GO:0005737	DNA methylation|0006306||	DNA methyltransferase M	795	1325	1099	370	754	764	21.1579	43.8718	31.0761	14.2488	29.122	21.3481	4.77093	5.0075	4.71181	4.61906	4.68641	4.50078	4.83008	4.60208	0.15647	0.0939704	1.17121	2.1636	0.111552
hsdR	EG10459	GO:0005737	DNA catabolic process|0006308||	endonuclease R Type I restriction enzyme	3915	6660	6625	1059	2010	2407	47.158	99.8074	84.7878	18.4583	35.137	30.4411	5.91024	6.21189	6.11653	5.14851	4.96318	4.97106	6.07955	5.02758	0.154184	0.104802	2.07336	9.77342	0.00112409
hsdS	EG10460	GO:0005737	DNA methylation|0006306||	specificity determinant for hsdM and hsdR	629	614	590	378	480	513	19.08	23.1719	19.0153	16.5917	21.1307	16.3383	4.27287	4.32565	4.18405	4.39407	4.44752	4.32772	4.26085	4.38977	0.0715601	0.0600131	-1.09347	-2.39081	0.0770564
hslJ	EG13181	GO:0009266	response to temperature stimulus|0009266||	heat-inducible lipoprotein involved in novobiocin resistance	2213	1075	1252	1634	723	1946	221.382	133.793	133.073	236.529	104.965	204.393	7.32751	7.18073	7.27115	7.46799	6.93823	7.90627	7.25979	7.4375	0.0740441	0.484739	-1.13108	-0.627674	0.591815
hslO	EG12930	GO:0006457	protein folding|0006457||	heat shock protein Hsp33	1008	1399	1626	897	1017	848	48.5259	83.7907	83.1682	62.4852	71.0525	42.8617	5.82835	6.16289	6.27331	6.19268	6.02499	5.56703	6.08818	5.92823	0.231695	0.323853	1.11725	0.695728	0.528635
hslR	EG12929	GO:0005737	response to temperature stimulus|0009266||	ribosome-associated heat shock protein Hsp15	309	336	423	337	239	242	32.5262	44.0028	47.3086	51.3307	36.5106	26.7456	5.04772	5.3145	5.58981	5.60756	5.25763	5.01576	5.31734	5.29365	0.271054	0.297543	1.01656	0.10196	0.923735
hslU	EG11881	GO:0005737	proteolysis|0006508||	molecular chaperone and ATPase component of HslUV protease	6565	5289	7106	7840	5456	3778	208.56	209.043	239.854	360.4	251.546	126.015	7.53402	7.73901	8.05059	8.13389	8.08186	7.23482	7.77454	7.81686	0.260111	0.504728	-1.02977	-0.1291	0.905467
hslV	EG11676	GO:0005737	proteolysis|0006508||	peptidase component of the HslUV protease	1600	1371	1921	2118	1489	1124	127.505	135.928	162.652	244.233	172.206	94.0448	6.92965	7.08562	7.44302	7.58722	7.51077	6.79685	7.15276	7.29828	0.263189	0.435931	-1.10613	-0.494971	0.651837
hspQ	EG13724	.	.	heat shock protein involved in degradation of mutant DnaA; hemimethylated oriC DNA-binding protein	3228	1791	2788	4500	2222	2530	429.544	296.507	394.177	866.481	429.106	353.473	8.44008	8.35141	8.83739	9.17501	8.96524	8.76262	8.54296	8.96762	0.25881	0.206208	-1.34226	-2.22275	0.0937018
hsrA	EG11732	GO:0009274	.	putative multidrug or homocysteine efflux system	585	449	439	324	300	464	17.3352	16.5533	13.8217	13.8928	12.9015	14.4362	3.96756	3.94468	3.83254	4.02728	3.90669	4.18812	3.91493	4.0407	0.0722583	0.141193	-1.09109	-1.37343	0.263816
htpG	EG10461	GO:0006457	protein folding|0006457||	protein refolding molecular co-chaperone Hsp90, Hsp70-dependent; heat-shock protein; ATPase	7313	6355	10404	8362	5744	4038	165.043	178.435	249.474	273.075	188.131	95.6815	7.26079	7.45747	8.05878	7.83385	7.62241	6.86111	7.59235	7.43912	0.415743	0.511618	1.11205	0.402583	0.708657
htpX	EG10462	GO:0009274	response to temperature stimulus|0009266||	putative endopeptidase	3368	4068	3988	3246	2645	2873	161.586	242.817	203.288	225.348	184.164	144.72	7.407	7.81875	7.65403	7.77209	7.512	7.28628	7.62659	7.52346	0.207243	0.243105	1.07411	0.559204	0.606556
htrE	EG11972	GO:0009274	.	putative outer membrane usher protein	458	165	193	71	98	134	7.45981	3.34358	3.33998	1.67337	2.31651	2.29155	2.45741	1.97973	2.04414	1.59896	1.95393	2.05524	2.16043	1.86938	0.259208	0.239603	1.22353	1.42813	0.226862
hupA	EG10466	GO:0005737	.	HU, DNA-binding transcriptional regulator, alpha subunit	15167	14897	14938	5459	8885	16246	2350.92	2872.78	2460.12	1224.4	1998.67	2643.91	11.3036	11.2985	11.272	10.7908	10.6556	11.0088	11.2914	10.8184	0.0169652	0.178184	1.38792	4.57643	0.0430922
hupB	EG10467	GO:0005737	.	HU, DNA-binding transcriptional regulator, beta subunit	32763	35060	35577	10189	13382	25785	5078.35	6761.08	5859.12	2285.3	3010.27	4196.31	12.1987	12.4501	12.3391	11.7598	11.2272	11.9785	12.3293	11.6552	0.125965	0.386423	1.59561	2.87273	0.0824195
hyaA	EG10468	GO:0019866	aerobic respiration|0009060||	hydrogenase 1, small subunit	150	185	201	61	389	93	5.67235	8.70379	8.07591	3.3379	21.3485	3.69246	3.01637	2.78012	2.77128	2.85042	4.05413	2.34923	2.85592	3.08459	0.139023	0.876243	-1.17176	-0.446427	0.697114
hyaB	EG10469	GO:0019866	aerobic respiration|0009060||	hydrogenase 1, large subunit	116	172	187	45	307	64	2.73613	5.04746	4.68646	1.5359	10.509	1.58497	2.2319	2.10448	2.0563	2.01386	3.14352	1.44888	2.13089	2.20208	0.0907321	0.862855	-1.05058	-0.142117	0.899762
hyaC	EG10470	GO:0009274	aerobic respiration|0009060||	hydrogenase 1, b-type cytochrome subunit	60	77	74	24	96	27	3.58608	5.72564	4.6992	2.07564	8.32694	1.69431	2.32298	2.32897	2.15681	2.15067	3.02824	1.59865	2.26958	2.25919	0.0977141	0.720946	1.00723	0.0247481	0.982432
hyaD	EG10471	GO:0009060	aerobic respiration|0009060||	hydrogenase 1 maturation protease	64	67	89	22	86	35	4.60579	5.9988	6.80516	2.29097	8.9819	2.64456	2.63844	2.38212	2.58808	2.33588	3.13046	2.02723	2.53622	2.49786	0.135803	0.569175	1.02695	0.113545	0.91902
hyaE	EG10472	GO:0009060	aerobic respiration|0009060||	putative HyaA chaperone	29	52	51	19	46	13	3.07558	6.86116	5.74676	2.91578	7.07998	1.44755	2.17972	2.52388	2.41639	2.42914	2.903	1.51242	2.37333	2.28152	0.176074	0.706943	1.06571	0.21827	0.845465
hyaF	EG10473	GO:0009060	aerobic respiration|0009060||	hydrogenase-1 protein nickel incorporation factor	89	132	146	59	179	56	4.38939	8.09941	7.65053	4.21054	12.8119	2.89977	2.60525	2.75115	2.75115	2.90942	3.52199	2.15605	2.70251	2.86249	0.0842332	0.68418	-1.11727	-0.401954	0.72559
hybA	EG11799	.	.	hydrogenase 2 4Fe-4S ferredoxin-type component	2066	350	156	253	214	231	88.5757	18.6689	7.10613	15.6956	13.3151	10.3982	5.03417	4.6039	3.40322	3.62395	4.3995	4.32417	4.3471	4.11588	0.845258	0.427679	1.17383	0.422769	0.701285
hybB	EG11800	GO:0009274	anaerobic respiration|0009061||	putative hydrogenase 2 cytochrome b type component	998	329	149	116	142	140	35.8194	14.6909	5.68196	6.02445	7.39642	5.27566	4.21592	4.02342	2.88889	2.81555	3.51569	3.2847	3.70941	3.20531	0.71708	0.35676	1.41823	1.09014	0.357023
hybC	EG11801	GO:0019866	anaerobic respiration|0009061||	hydrogenase 2, large subunit	3007	1077	808	545	803	796	74.6733	33.2746	21.319	19.584	28.9396	20.7542	5.51033	5.09567	4.56347	4.45748	5.10919	4.87617	5.05649	4.81428	0.474644	0.330234	1.1828	0.725524	0.512829
hybD	EG11802	GO:0009061	anaerobic respiration|0009061||	maturation protease for hydrogenase 2	487	281	282	164	247	226	41.6318	29.886	25.6135	20.2867	30.6435	20.2846	5.0959	4.78246	4.7104	4.60768	5.0511	4.70814	4.86292	4.78897	0.204957	0.232502	1.05259	0.413221	0.700952
hybE	EG11803	.	.	hydrogenase 2-specific chaperone	496	224	234	163	160	171	42.9214	24.116	21.5146	20.4104	20.0936	15.5364	4.88795	4.62855	4.58342	4.39088	4.6022	4.47231	4.69997	4.48846	0.164353	0.10658	1.1579	1.87018	0.146598
hybF	EG11804	GO:0009061	anaerobic respiration|0009061||	protein involved with the maturation of hydrogenases 1 and 2	118	64	72	33	63	73	14.6002	9.85191	9.46525	5.90828	11.3126	9.4833	3.71125	3.1683	3.20734	3.16264	3.67292	3.65332	3.3623	3.49629	0.302831	0.289118	-1.09733	-0.554319	0.60895
hybG	EG11805	GO:0009061	anaerobic respiration|0009061||	hydrogenase 2 accessory protein	150	126	161	48	94	103	25.4914	26.6402	29.0705	11.8036	23.1833	18.3781	4.73052	4.41891	4.71895	4.26728	4.49662	4.39199	4.62279	4.3853	0.176661	0.114813	1.17895	1.95241	0.134238
hybO	EG13006	GO:0019866	anaerobic respiration|0009061||	hydrogenase 2, small subunit	6388	909	704	988	891	1125	241.566	42.7662	28.2858	54.063	48.8984	44.6668	6.57582	5.70392	5.23421	5.30341	6.0992	6.16289	5.83798	5.85517	0.680781	0.478898	-1.01198	-0.0357543	0.973376
hycA	EG10474	GO:0005737	fermentation|0006113||	regulator of the transcriptional regulator FhlA	58	15	24	280	231	689	5.31236	1.70929	2.33558	37.1099	30.7056	66.2583	2.5572	1.62418	1.92263	4.80733	4.94056	6.05406	2.03467	5.26732	0.47649	0.684586	-9.3999	-6.71286	0.0038164
hycB	EG10475	GO:0006113	fermentation|0006113||	hydrogenase 3, Fe-S subunit	20	4	8	66	82	140	1.38287	0.344093	0.587712	6.60337	8.22829	10.1634	1.24797	0.576672	0.774909	2.8791	3.23486	3.60324	0.866516	3.23907	0.344896	0.362086	-5.17856	-8.21777	0.00120734
hycC	EG10476	GO:0009274	fermentation|0006113||	hydrogenase 3, membrane subunit	41	27	33	43	74	71	0.949613	0.778022	0.812084	1.44113	2.48737	1.72656	1.00058	0.751289	0.767194	1.42191	1.81953	1.58087	0.839688	1.60743	0.139565	0.200137	-1.70261	-5.45002	0.00758025
hycD	EG10477	GO:0009274	fermentation|0006113||	hydrogenase 3, membrane subunit	12	5	9	20	37	21	0.549555	0.284882	0.437921	1.32535	2.45911	1.00974	0.685623	0.364289	0.481042	1.2318	1.82244	1.19341	0.510318	1.41588	0.162655	0.35261	-1.87328	-4.03917	0.0307621
hycE	EG10478	GO:0009274	fermentation|0006113||	hydrogenase 3, large subunit	50	43	66	51	131	62	1.2373	1.32385	1.7353	1.8262	4.7046	1.61086	1.29472	1.02884	1.26252	1.77076	2.43164	1.52486	1.19536	1.90909	0.145104	0.468951	-1.64003	-2.51832	0.108196
hycF	EG10479	GO:0009274	fermentation|0006113||	formate hydrogenlyase complex iron-sulfur protein	21	11	17	11	18	13	1.63652	1.0665	1.40759	1.24041	2.03573	1.06367	1.25858	0.964937	1.17826	1.26606	1.66452	1.27231	1.13393	1.40096	0.151761	0.228269	-1.20333	-1.68732	0.177416
hycG	EG10480	GO:0009274	fermentation|0006113||	hydrogenase 3 and formate hydrogenase complex, HycG subunit	35	35	48	34	62	43	1.92845	2.39924	2.81	2.71076	4.95767	2.48754	1.65006	1.50872	1.69779	2.18144	2.56423	1.98838	1.61886	2.24469	0.0983241	0.29309	-1.5431	-3.50636	0.0539471
hycH	EG10481	GO:0006113	fermentation|0006113||	hydrogenase 3 maturation protein	38	47	60	24	29	38	3.9124	6.02036	6.56349	3.57555	4.33315	4.10776	2.36184	2.44427	2.62	2.58301	2.42157	2.51337	2.47537	2.50599	0.131859	0.0809722	-1.02145	-0.34269	0.752395
hycI	EG13396	GO:0006457	protein folding|0006457||	protease involved in processing C-terminal end of HycE	387	336	375	175	159	236	34.769	37.5565	35.7961	22.7505	20.7312	22.2615	5.00879	5.06951	5.12449	4.77996	4.51582	4.76537	5.0676	4.68705	0.0578757	0.148469	1.30183	4.13631	0.0337982
hydN	EG11552	GO:0009061	anaerobic respiration|0009061||	formate dehydrogenase-H, [4Fe-4S] ferredoxin subunit	124	76	84	91	252	430	9.93778	7.57786	7.15272	10.5531	29.3099	36.1824	3.58556	2.84184	2.86342	4.05803	4.62159	5.04527	3.09694	4.57496	0.423297	0.495269	-2.78567	-3.92932	0.017918
hyfA	EG11150	GO:0009061	anaerobic respiration|0009061||	hydrogenase 4, 4Fe-4S subunit	20	8	20	15	15	22	1.36944	0.681504	1.45501	1.4862	1.49056	1.5816	1.10402	0.7303	1.20524	1.36302	1.44489	1.56944	1.01319	1.45912	0.25016	0.103943	-1.36219	-2.85118	0.0745812
hyfB	EG11282	GO:0009274	anaerobic respiration|0009061||	hydrogenase 4, membrane subunit	68	76	82	67	52	43	1.42519	1.98173	1.82601	2.03194	1.58166	0.946226	1.17672	1.41867	1.38925	1.6043	1.55535	1.19693	1.32821	1.4522	0.13202	0.222417	-1.08974	-0.830253	0.462932
hyfC	EG14211	GO:0009274	anaerobic respiration|0009061||	hydrogenase 4, membrane subunit	40	21	33	21	9	18	1.78547	1.16621	1.56506	1.35639	0.583017	0.843581	1.12992	1.08781	1.31081	1.13567	0.89128	1.17642	1.17618	1.06779	0.118481	0.154216	1.07802	0.965358	0.392394
hyfD	EG14212	GO:0009274	anaerobic respiration|0009061||	hydrogenase 4, membrane subunit	49	31	22	41	19	29	1.43991	1.13335	0.686888	1.74339	0.810286	0.894743	0.939776	1.09692	0.828221	1.25919	1.11845	1.25486	0.954973	1.21083	0.134993	0.0800388	-1.19405	-2.82381	0.060583
hyfE	EG14213	GO:0009274	anaerobic respiration|0009061||	hydrogenase 4, membrane subunit	24	13	17	20	15	17	1.56003	1.05131	1.17407	1.88115	1.415	1.16019	1.10514	1.01002	1.12936	1.44362	1.48298	1.42045	1.08151	1.44902	0.0630851	0.0316138	-1.29012	-9.02095	0.00309427
hyfF	EG14214	GO:0009274	anaerobic respiration|0009061||	hydrogenase 4, membrane subunit	169	109	144	132	98	127	4.52331	3.62962	4.09502	5.11229	3.80664	3.5689	2.16874	2.08986	2.27785	2.59501	2.49941	2.56275	2.17882	2.55239	0.0944004	0.0486343	-1.29555	-6.09311	0.00894938
hyfG	EG14215	GO:0009061	anaerobic respiration|0009061||	hydrogenase 4, subunit	162	129	178	138	138	121	4.1098	4.07156	4.79788	5.0659	5.08078	3.22294	2.18178	2.15055	2.38368	2.68299	2.76783	2.38931	2.23867	2.61338	0.126549	0.19863	-1.29658	-2.75573	0.0613203
hyfH	EG14216	GO:0009061	anaerobic respiration|0009061||	hydrogenase 4, Fe-S subunit	33	23	32	25	22	22	2.55754	2.2177	2.63502	2.80363	2.47444	1.79016	1.61895	1.56678	1.76304	1.94928	1.99058	1.77691	1.64959	1.90559	0.101653	0.113334	-1.19417	-2.91252	0.0441906
hyfI	EG14217	GO:0009061	anaerobic respiration|0009061||	hydrogenase 4, Fe-S subunit	32	34	43	22	40	31	1.78406	2.35833	2.54714	1.77482	3.23643	1.81461	1.54806	1.4639	1.58098	1.76962	2.06371	1.64105	1.53098	1.82479	0.060383	0.216664	-1.22587	-2.26253	0.13489
hyfJ	EG14218	GO:0006412	translation|0006412||	putative processing element hydrogenase 4	24	10	24	25	11	26	2.45308	1.27165	2.60637	3.69754	1.6317	2.7902	1.478	1.21697	1.82714	2.0914	1.6924	2.28638	1.50737	2.02339	0.306141	0.302771	-1.43001	-2.07579	0.106537
hyfR	EG14219	GO:0005737	anaerobic respiration|0009061||	hydrogenase-4 transcriptional activator	200	136	190	131	132	148	4.20424	3.55682	4.24361	3.98475	4.02696	3.26649	2.15141	2.02029	2.24776	2.43625	2.4793	2.39544	2.13982	2.437	0.114182	0.0419365	-1.22874	-4.23152	0.0336149
hyi	EG11584	GO:0005737	.	hydroxypyruvate isomerase	29	22	20	15	16	7	1.57935	1.49063	1.15727	1.18207	1.26458	0.400258	1.09448	1.18075	1.07891	1.08294	1.33805	0.730829	1.11805	1.05061	0.0548574	0.3049	1.04786	0.377076	0.740406
hypA	EG10483	GO:0009061	anaerobic respiration|0009061||	protein involved in nickel insertion into hydrogenases 3	130	41	48	52	61	222	15.6725	6.14955	6.14837	9.0713	10.6726	28.1002	3.73041	2.81203	2.88765	3.48037	3.67439	4.90938	3.14336	4.02138	0.509802	0.775123	-1.83784	-1.6392	0.187561
hypB	EG10484	GO:0006113	fermentation|0006113||	GTP hydrolase involved in nickel liganding into hydrogenases	880	294	305	98	295	791	42.655	17.7296	15.7077	6.87362	20.7518	40.2555	5.16944	3.94553	3.87944	3.68506	4.40335	5.44961	4.33147	4.51267	0.726455	0.88734	-1.13383	-0.273681	0.798382
hypC	EG10485	GO:0009061	anaerobic respiration|0009061||	hydrogenase maturation protein	50	28	18	7	25	55	7.75013	5.39961	2.96439	1.57003	5.62373	8.95082	3.00072	2.29838	1.72133	1.96864	2.69931	3.35953	2.34014	2.67583	0.640714	0.695742	-1.26198	-0.614735	0.572189
hypD	EG10486	GO:0009061	anaerobic respiration|0009061||	hydrogenase maturation protein	658	392	359	143	307	577	24.8162	18.3933	14.3856	7.80399	16.8032	22.8479	4.54497	3.98439	3.74353	3.723	4.10965	4.69387	4.09096	4.17551	0.411209	0.488774	-1.06035	-0.229247	0.830234
hypE	EG10487	GO:0009061	anaerobic respiration|0009061||	carbamoyl dehydratase, hydrogenases 1,2,3 maturation protein	629	453	418	199	329	710	26.327	23.5892	18.5888	12.0525	19.9844	31.2011	4.72608	4.3245	4.11502	4.2007	4.33182	5.07407	4.38854	4.53553	0.310523	0.470978	-1.10726	-0.451315	0.678559
hypF	EG11551	GO:0005737	anaerobic respiration|0009061||	carbamoyl phosphate phosphatase and [NiFe] hydrogenase maturation protein	544	336	413	282	400	704	10.2174	7.85136	8.24166	7.6641	10.903	13.8827	3.33994	2.93394	3.05631	3.44227	3.56962	3.98605	3.11006	3.66598	0.208272	0.284408	-1.4701	-2.73146	0.0576037
hypT	EG12566	GO:0006350	transcription|0006350||	hypochlorite-responsive transcription factor	449	355	404	233	357	466	20.8331	20.4928	19.9165	15.6435	24.0392	22.7015	4.44648	4.18574	4.23117	4.39851	4.57652	4.67442	4.2878	4.54982	0.139287	0.139885	-1.19916	-2.29898	0.083033
hyuA	EG13056	.	.	D-stereospecific phenylhydantoinase	98	82	96	50	62	64	2.99202	3.11471	3.11411	2.20892	2.74711	2.05154	1.85908	1.80943	1.85809	1.88748	2.00531	1.84525	1.8422	1.91268	0.028383	0.0829516	-1.05007	-1.39239	0.276235
iaaA	EG12407	GO:0009063	cellular amino acid catabolic process|0009063||	Isoaspartyl peptidase	2586	2809	3515	1348	2265	1668	113.28	153.088	163.596	85.4449	143.992	76.7153	7.00234	7.02521	7.19961	6.79053	7.01181	6.36554	7.07572	6.72263	0.107897	0.328446	1.2773	1.76902	0.196275
iadA	EG12567	.	.	isoaspartyl dipeptidase	590	592	573	234	525	637	21.2841	26.5699	21.9625	12.2149	27.4858	24.1271	4.62851	4.37912	4.26898	4.335	4.66455	4.68628	4.42553	4.56194	0.184204	0.196837	-1.09917	-0.876419	0.430485
iap	EG10488	GO:0006464	protein modification process|0006464||	aminopeptidase in alkaline phosphatase isozyme conversion	2509	905	977	1304	783	1364	102.283	45.9006	42.3178	76.9226	46.3246	58.3821	6.04892	5.64678	5.68359	5.84711	5.82574	6.27345	5.7931	5.9821	0.222309	0.252539	-1.13998	-0.972996	0.386475
ibaG	EG12796	GO:0006355	regulation of transcription, DNA-dependent|0006355||	acid stress protein; putative BolA family transcriptional regulator	675	1012	995	418	1030	1489	112.012	208.933	175.432	100.371	248.053	259.428	7.43127	7.31324	7.19432	7.40741	7.60625	7.76928	7.31294	7.59432	0.118473	0.181229	-1.21535	-2.25086	0.098343
ibpA	EG11534	GO:0009266	response to temperature stimulus|0009266||	heat shock chaperone	5193	672	1075	2185	826	875	530.786	85.4547	116.744	323.165	122.526	93.9011	7.64681	6.90145	7.46387	7.2529	7.47385	7.27759	7.33738	7.33478	0.388449	0.121071	1.0018	0.0110613	0.992032
ibpB	EG11535	GO:0009266	response to temperature stimulus|0009266||	heat shock chaperone	2925	153	263	632	167	186	288.516	18.7759	27.5629	90.2055	23.906	19.2628	6.08917	4.9417	5.61331	5.13068	5.52074	5.42658	5.54806	5.35933	0.576509	0.203538	1.13976	0.534673	0.636844
icd	EG10489	GO:0006099	tricarboxylic acid cycle|0006099||	isocitrate dehydrogenase; e14 prophage attachment site; tellurite reductase	22767	49609	47597	21444	17184	30133	770.105	2087.71	1710.6	1049.6	843.557	1070.16	9.96772	10.7526	10.7277	10.4395	9.61999	9.82042	10.4827	9.95995	0.446144	0.427184	1.43667	1.46578	0.216714
icdC	EG10009	GO:0005737	.	.	46	21	27	11	15	15	11.7971	6.70042	7.35708	4.08209	5.58283	4.03897	3.19219	2.76498	2.97948	2.56116	2.96007	2.6962	2.97888	2.73914	0.213605	0.202894	1.18078	1.40948	0.231671
iceT	EG12136	GO:0009274	.	putative citrate/iron-citrate/zinc-citrate efflux transporter	66	122	156	87	105	75	1.97234	4.5359	4.95321	3.76209	4.55379	2.35321	1.79086	2.11614	2.26666	2.5261	2.48222	1.88266	2.05789	2.29699	0.243191	0.359491	-1.18026	-0.954194	0.400915
iclR	EG10491	GO:0005737	glyoxylate cycle|0006097||	transcriptional repressor	1456	2644	2292	1057	1857	2220	74.6808	168.723	124.907	78.4503	138.231	119.553	6.74293	7.02895	6.7457	6.87698	6.83494	6.7737	6.83919	6.82854	0.164343	0.0519328	1.00741	0.107077	0.92304
idi	EG13072	GO:0005737	.	isopentenyl diphosphate isomerase	314	436	511	208	165	189	24.2024	41.8101	41.848	23.1987	18.4569	15.2951	4.65829	5.11187	5.24811	4.85335	4.32988	4.28738	5.00609	4.49021	0.308808	0.31521	1.42987	2.02492	0.112893
idnD	EG12541	GO:0016052	carbohydrate catabolic process|0016052||	L-idonate 5-dehydrogenase, NAD-binding	239	382	427	20	32	53	9.79986	19.4872	18.6026	1.18665	1.90422	2.2817	3.42625	3.75248	3.78801	1.9231	1.55744	1.80682	3.65558	1.76245	0.1994	0.186828	3.71439	12	0.000283152
idnK	EG12152	GO:0016052	carbohydrate catabolic process|0016052||	D-gluconate kinase, thermosensitive	86	81	87	38	15	22	6.45239	7.56089	6.93531	4.12551	1.63328	1.73303	2.42012	2.87072	2.86251	2.34979	1.78075	1.89667	2.71778	2.00907	0.25782	0.300707	1.63434	3.09902	0.0373975
idnO	EG12540	GO:0005737	carbohydrate catabolic process|0016052||	5-keto-D-gluconate-5-reductase	214	301	306	26	35	33	11.8373	20.7144	17.984	2.08106	2.80966	1.91653	3.54915	3.95355	3.86906	2.24103	2.05186	1.7953	3.79059	2.0294	0.213319	0.22371	3.38978	9.86846	0.000598213
idnR	EG12538	GO:0005737	carbohydrate catabolic process|0016052||	transcriptional repressor, 5-gluconate-binding	473	427	482	243	344	399	20.0354	22.5024	21.6924	14.8941	21.1466	17.7448	4.38665	4.2669	4.34372	4.34328	4.42692	4.40089	4.33242	4.39036	0.0606718	0.0428055	-1.04098	-1.35162	0.255258
idnT	EG12539	GO:0009274	.	L-idonate and D-gluconate transporter	382	331	398	206	258	316	12.2459	13.2014	13.5561	9.55579	12.0031	10.6359	3.62517	3.53402	3.67514	3.72513	3.70792	3.76334	3.61144	3.73213	0.0715568	0.028365	-1.08725	-2.71566	0.0846795
ihfA	EG10440	GO:0005737	DNA recombination|0006310||	integration host factor (IHF), DNA-binding protein, alpha subunit	12060	8202	11149	13087	6162	5741	1701.09	1439.35	1670.86	2671.11	1261.39	850.216	10.3747	10.7739	11.1045	10.9623	10.508	9.97698	10.751	10.4824	0.36544	0.493143	1.20466	0.758029	0.493975
ihfB	EG10441	GO:0005737	DNA recombination|0006310||	integration host factor (IHF), DNA-binding protein, beta subunit	8990	11341	13356	4492	8375	14851	1334.8	2094.95	2106.96	965.091	1804.63	2315.12	10.7748	10.7728	10.9893	10.555	10.4063	10.6367	10.8456	10.5327	0.124436	0.116811	1.24223	3.17576	0.0338597
ileS	EG10492	GO:0005737	tRNA aminoacylation for protein translation|0006418||	isoleucyl-tRNA synthetase	8389	10780	11629	7857	11484	13086	126.016	201.465	185.601	170.782	250.353	206.387	7.36681	7.3986	7.3941	7.71789	7.79333	7.63948	7.3865	7.7169	0.017201	0.0769283	-1.25736	-7.2597	0.014152
ileX	EG30046	.	.	tRNA-Ile	5	9	9	5	13	9	2.78393	6.23442	5.3242	4.02837	10.5045	5.26128	2.30378	2.38473	2.26903	2.91096	3.28002	2.70962	2.31918	2.96687	0.0593669	0.289279	-1.56666	-3.79885	0.0552712
ileY	EG31121	.	.	tRNA-Ile	16	5	5	2	2	8	8.90857	3.46356	2.95789	1.61135	1.61608	4.6767	2.68608	2.02582	1.9074	1.57785	1.64843	2.86041	2.20643	2.02889	0.419581	0.720975	1.13095	0.368638	0.735346
ilvA	EG10493	.	.	l-threonine dehydratase, biosynthetic; also known as threonine deaminase	2961	1335	1560	635	1140	1214	81.0982	45.4904	45.3964	25.1663	45.3131	34.9103	5.95423	5.37411	5.53377	5.05001	5.56933	5.39067	5.6207	5.33667	0.299673	0.263838	1.21759	1.23214	0.286373
ilvB	EG10494	.	.	acetolactate synthase 2 large subunit	663	1871	1885	390	708	1887	16.6106	58.3191	50.1773	14.1387	25.7425	49.637	4.89232	5.23417	5.15553	5.01423	4.40519	5.35238	5.09401	4.92393	0.179037	0.48001	1.12512	0.574999	0.612108
ilvC	EG10495	GO:0005737	.	ketol-acid reductoisomerase, NAD(P)-binding	3694	13898	15913	853	7459	7499	105.904	495.716	484.721	35.3864	310.343	225.725	8.04297	8.12011	8.16553	7.12018	7.51441	7.17327	8.10954	7.26929	0.0619611	0.213935	1.79036	6.53425	0.0151045
ilvD	EG10496	.	.	dihydroxyacid dehydratase	6407	2476	2715	1283	2752	3197	146.47	70.4224	65.9461	42.4418	91.3039	76.736	6.80888	6.02242	6.04414	5.7899	6.53061	6.46594	6.29182	6.26215	0.447925	0.410256	1.02078	0.0845985	0.936675
ilvE	EG10497	GO:0006523	alanine biosynthetic process|0006523||	branched-chain amino acid aminotransferase	9092	3764	2963	1432	3504	3897	413.693	213.075	143.243	94.283	231.381	186.17	8.2456	7.6557	7.14552	6.98118	7.8797	7.65393	7.68227	7.50494	0.550519	0.467426	1.13079	0.425302	0.693044
ilvG	EG10498	.	.	.	31774	21612	22623	5954	20801	25613	817.349	691.665	618.315	221.624	776.543	691.763	9.70582	9.17632	9.06645	8.64306	9.36175	9.24058	9.3162	9.0818	0.341868	0.384758	1.17642	0.788808	0.474919
ilvH	EG10499	.	.	acetolactate synthase 3, small subunit, valine-sensitive	1334	2024	2272	1177	1610	2747	114.734	216.577	207.62	146.482	200.959	248.06	7.34937	7.43497	7.49186	7.67484	7.42047	7.82594	7.4254	7.64042	0.0717263	0.204914	-1.16072	-1.71538	0.203465
ilvI	EG10500	.	.	acetolactate synthase 3 large subunit	3004	5000	5392	2114	4038	4849	73.6906	152.598	140.536	75.0394	143.756	124.89	6.76028	6.87886	6.86307	6.85664	6.86953	6.79365	6.83407	6.83994	0.0643884	0.0406035	-1.00408	-0.133612	0.90129
ilvL	EG11270	GO:0005737	.	ilvG operon leader peptide	1118	1500	2306	616	1319	2675	477.868	797.669	1047.25	380.995	818.195	1200.47	9.56788	9.3302	9.75645	9.42092	9.38198	9.77961	9.55151	9.5275	0.213594	0.219197	1.01678	0.135857	0.898502
ilvM	EG10501	.	.	acetolactate synthase 2 small subunit	300	72	73	21	175	196	48.086	14.358	12.4321	4.87067	40.7082	32.9849	5.34246	3.58957	3.48338	3.38671	5.25178	5.15105	4.13847	4.59651	1.04404	1.04893	-1.37368	-0.536069	0.620333
ilvN	EG10502	.	.	acetolactate synthase 1 small subunit	84	218	265	63	81	294	12.2148	39.4394	40.9429	13.2563	17.0938	44.8867	4.38825	4.72326	4.8867	4.82179	3.90421	5.21424	4.66607	4.64675	0.254098	0.67233	1.01348	0.0465668	0.966246
ilvX	EG14474	.	.	uncharacterized protein	73	38	39	31	63	67	60.5695	39.2266	34.3811	37.219	75.8608	58.367	5.83407	5.19194	5.13743	5.46245	6.15638	6.00644	5.38781	5.87509	0.387428	0.365137	-1.4018	-1.58533	0.188319
ilvY	EG10503	GO:0005737	transcription|0006350||	transcriptional activator of ilvC; autorepressor	196	195	221	211	187	184	9.27727	11.4832	11.1143	14.4517	12.8455	9.14415	3.23456	3.38802	3.4262	3.97503	3.86252	3.66337	3.34959	3.83364	0.101432	0.157824	-1.39866	-4.46885	0.015827
inaA	EG11422	.	.	acid-inducible Kdo/WaaP family putative kinase	712	652	661	527	483	620	46.2808	52.727	45.6506	49.5682	45.5631	42.313	5.51522	5.58726	5.51457	5.68193	5.55396	5.62009	5.53902	5.61866	0.0417798	0.0639954	-1.05675	-1.80488	0.156907
infA	EG10504	GO:0005737	translation|0006412||	translation initiation factor IF-1	14425	9991	8928	4503	8318	15357	2787.23	2401.77	1832.89	1259.02	2332.5	3115.48	11.4096	11.0595	11.0164	10.777	10.8782	11.4129	11.1619	11.0227	0.215633	0.341682	1.10128	0.596674	0.588406
infB	EG10505	GO:0005737	translation|0006412||	translation initiation factor IF-2	19359	16211	15635	11210	20403	25316	306.468	319.284	262.981	256.791	468.751	420.784	8.42661	8.16233	8.01357	8.30861	8.70515	8.60948	8.20083	8.54108	0.209195	0.206925	-1.26597	-2.00283	0.11575
infC	EG10506	GO:0005737	translation|0006412||	translation initiation factor IF-3	79365	51684	57324	54540	47460	58119	6184.87	5010.98	4746.38	6150.19	5367.54	4755.34	12.2127	12.4199	12.2381	12.6117	12.4199	12.4486	12.2902	12.4934	0.113003	0.103437	-1.15122	-2.29702	0.0837264
insA	EG40001	.	.	IS1 repressor TnpA	11	16	15	4	18	13	1.6865	3.05195	2.44347	0.88741	4.00507	2.09265	1.73443	1.5491	1.41287	1.50596	2.13427	1.6402	1.56546	1.76014	0.161406	0.330883	-1.14447	-0.915905	0.429346
insA	EG40001	.	.	IS1 repressor TnpA	63	46	51	14	58	64	9.65902	8.77436	8.30781	3.10594	12.9052	10.3023	3.48132	2.8187	2.8334	2.79818	3.57635	3.51174	3.04447	3.29542	0.378395	0.431833	-1.18999	-0.757022	0.491862
insA	EG40001	.	.	IS1 repressor TnpA	421	361	445	228	293	439	64.5468	68.8597	72.4898	50.5824	65.1937	70.6673	6.11062	5.89667	6.10346	5.97362	5.93722	6.20507	6.03692	6.03864	0.121513	0.145282	-1.00119	-0.0157502	0.98821
insB1	EG40002	.	.	IS1 transposase B	1609	1243	1848	767	1758	1440	135.091	129.84	164.853	93.1833	214.208	126.939	7.27938	6.81199	7.21468	6.97381	7.54146	6.97425	7.10202	7.16317	0.253243	0.327606	-1.0433	-0.255808	0.811474
insB1	EG40002	.	.	IS1 transposase B	60	60	90	52	71	51	5.03758	6.2674	8.02856	6.31752	8.65118	4.49575	2.59459	2.57287	2.93671	3.1536	3.30098	2.71363	2.70139	3.05607	0.204081	0.305578	-1.2787	-1.67181	0.180257
insB1	EG40002	.	.	.	301	198	201	168	139	223	25.2719	20.6824	17.9305	20.4104	16.9368	19.6579	4.41224	4.32129	4.23967	4.43284	4.31008	4.64795	4.3244	4.46362	0.0863244	0.171025	-1.10131	-1.25871	0.298339
insC1	EG40003	.	.	IS2 repressor TnpA	38	31	27	14	18	33	4.39343	4.4591	3.31672	2.34218	3.02022	4.00586	2.27553	2.16871	1.92874	2.05417	2.09482	2.51078	2.12432	2.21992	0.177605	0.252708	-1.06851	-0.536083	0.623387
insD1	EG40004	.	.	IS2 transposase TnpB	14	11	8	6	3	4	0.653885	0.639192	0.396997	0.405505	0.203348	0.196153	0.502804	0.66247	0.446845	0.4277	0.357238	0.357238	0.537373	0.380726	0.111891	0.0406813	1.11469	2.27891	0.123774
insF1	EG40006	.	.	IS3 transposase B	2	5	1	0	1	1	0.097614	0.303611	0.051857	0	0.070832	0.051244	0.15486	0.309389	0.000614283	0.0714772	0.14552	0.0204974	0.154954	0.0791649	0.154387	0.0628649	1.05394	0.787491	0.495427
insG	EG40007	.	.	IS4 transposase	473	467	544	379	327	425	15.0604	18.4994	18.4035	17.4617	15.1102	14.2078	3.93895	4.06639	4.16052	4.32356	4.06014	4.16052	4.05529	4.1814	0.111203	0.132946	-1.09135	-1.26033	0.278039
insH1	EG40008	.	.	IS5 transposase and trans-activator	24	28	35	20	28	26	0.998601	1.44945	1.54729	1.20416	1.69077	1.13583	1.08127	1.05558	1.1598	1.33213	1.47481	1.24341	1.09888	1.35012	0.0542987	0.116748	-1.19022	-3.37961	0.0471155
insH1	EG40008	.	.	IS5 transposase and trans-activator	204	165	202	184	172	194	8.7996	8.85486	9.25781	11.4848	10.7673	8.78609	3.10299	3.08492	3.21584	3.71753	3.64614	3.61084	3.13458	3.65817	0.0709452	0.054357	-1.43752	-10.1469	0.000735944
insH1	EG40008	.	.	IS5 transposase and trans-activator	8	5	4	1	4	5	0.332867	0.258831	0.176834	0.060208	0.241538	0.21843	0.314513	0.306648	0.151683	0.279967	0.379892	0.350231	0.257614	0.336696	0.0918239	0.051319	-1.05635	-1.30214	0.280196
insH1	EG40008	.	.	IS5 transposase and trans-activator	7	8	7	5	3	7	0.291259	0.414129	0.309459	0.301039	0.181154	0.305802	0.313305	0.450013	0.316259	0.426122	0.245823	0.476788	0.359859	0.382911	0.0780897	0.121395	-1.01611	-0.276617	0.797997
insH1	EG40008	.	.	IS5 transposase and trans-activator	377	129	170	162	168	382	15.6864	6.67783	7.51543	9.75366	10.1446	16.688	3.65213	2.91282	3.11345	3.46784	3.67073	4.3656	3.22613	3.83472	0.382317	0.47081	-1.52477	-1.73804	0.160208
insI1	EG40009	.	.	IS30 transposase	5	7	8	1	4	4	0.183662	0.319899	0.312222	0.053152	0.213233	0.154266	0.235159	0.345276	0.304	0.313302	0.318313	0.15702	0.294812	0.262878	0.0556303	0.09171	1.02238	0.515647	0.638714
insI1	EG40009	.	.	.	23	26	26	16	10	19	5.59345	7.86667	6.71815	5.63046	3.52938	4.8514	2.55264	2.88447	2.78728	2.90241	2.3478	2.85975	2.74146	2.70332	0.170592	0.308626	1.02679	0.187345	0.862924
insI1	EG40009	.	.	IS30 transposase	1	1	2	0	0	1	0.036732	0.0457	0.078055	0	0	0.038567	0.0618485	0.0527261	0.0372855	0.00597547	0.00550989	0.033551	0.05062	0.0150121	0.0124162	0.0160568	1.02499	3.03856	0.0416621
insJ	EG40010	.	.	IS150 transposase A	311	111	155	102	73	128	25.2111	11.1949	13.3502	11.9647	8.58815	10.8944	4.08583	3.57905	3.91143	3.63165	3.61345	4.05552	3.85877	3.76688	0.257464	0.250142	1.06577	0.443388	0.680429
insK	EG40011	.	.	IS150 transposase B	91	92	104	42	54	78	4.51964	5.6848	5.48807	3.01844	3.89226	4.06741	2.42592	2.41865	2.42064	2.38863	2.34973	2.52048	2.42174	2.41961	0.00376173	0.0894884	1.00147	0.0410151	0.970998
insL1	EG40012	.	.	IS186 transposase	109	87	137	119	55	53	4.14412	4.1152	5.53415	6.54674	3.03469	2.11565	2.00576	2.29092	2.69136	2.74733	2.30122	2.05928	2.32935	2.36927	0.344412	0.349038	-1.02806	-0.141029	0.894666
insL1	EG40012	.	.	IS186 transposase	26	39	51	17	23	23	0.988507	1.84475	2.06016	0.935249	1.26905	0.918112	1.10458	1.20625	1.32852	1.21951	1.20625	1.0462	1.21311	1.15732	0.11213	0.0964586	1.03943	0.653387	0.54991
insL1	EG40012	.	.	IS186 transposase	12	19	24	13	31	34	0.456234	0.898722	0.969487	0.71519	1.71046	1.35721	0.862291	0.705685	0.768561	1.12146	1.38686	1.2857	0.778846	1.26468	0.0788078	0.133943	-1.40039	-5.4147	0.0101239
insM	EG40013	.	.	.	24	18	20	15	17	11	3.80366	3.54918	3.36779	3.43996	3.91007	1.83039	1.97952	2.02334	2.02758	2.21602	2.44439	1.84366	2.01015	2.16802	0.0266105	0.303226	-1.11564	-0.898319	0.46258
insN	EG40014	.	.	.	369	313	377	337	252	317	36.6537	38.6813	39.7885	48.4388	36.3277	33.0607	5.14346	5.17775	5.36132	5.51897	5.27759	5.35221	5.22751	5.38292	0.117144	0.123587	-1.11374	-1.58077	0.189287
insO	EG40121	.	.	.	323	197	230	144	136	140	43.3904	32.9247	32.8279	27.9914	26.514	19.7461	5.12414	4.97457	5.12425	4.84811	4.91	4.73145	5.07432	4.82985	0.0863856	0.0906643	1.18466	3.38129	0.0278525
insP	EG14359	.	.	.	254	391	423	145	159	143	24.8801	47.6497	44.0233	20.5522	22.6027	14.7067	4.78689	5.25463	5.27526	4.83037	4.5215	4.18944	5.10559	4.51377	0.276202	0.320533	1.50715	2.42266	0.0739469
insQ	EG13756	.	.	IS609 transposase B	1754	1314	1700	1111	1348	1836	64.5968	60.2063	66.5204	59.2062	72.0472	70.993	6.04282	5.76351	6.01593	6.0597	6.1064	6.24666	5.94076	6.13759	0.154088	0.0973051	-1.14618	-1.87071	0.147803
insX	EG14418	.	.	.	170	137	148	84	96	160	28.8902	28.966	26.7232	20.6563	23.6766	28.5485	4.82022	4.64657	4.68599	4.70349	4.63436	5.01536	4.71759	4.7844	0.0910369	0.20298	-1.0474	-0.520172	0.641589
insZ	EG11611	.	.	.	341	292	358	183	241	319	16.0866	17.1379	17.9439	12.492	16.4995	15.8001	4.06204	3.91262	4.06752	4.10001	4.10175	4.2239	4.01406	4.14189	0.0878902	0.0710337	-1.09265	-1.9592	0.124779
intA	EG11783	.	.	CP4-57 prophage; integrase	1843	1993	2668	1616	1385	2240	62.7921	84.4797	96.5806	79.6697	68.4818	80.1289	6.14753	6.21652	6.53356	6.46543	6.02873	6.40497	6.2992	6.29971	0.205873	0.236613	-1.00035	-0.00280414	0.997899
intB	EG12364	.	.	.	2950	1772	2027	1331	861	1187	98.6029	73.688	71.9856	64.3751	41.7654	41.6562	6.19485	6.21629	6.29273	5.86788	5.61623	5.75038	6.23462	5.74483	0.0514509	0.125917	1.40424	6.23673	0.0118754
intD	EG10507	.	.	DLP12 prophage; putative phage integrase	3074	1767	2117	1580	1207	2079	111.751	79.9191	81.7699	83.1146	63.6798	79.3532	6.51242	6.30453	6.45255	6.29062	6.097	6.54734	6.42317	6.31165	0.107013	0.225902	1.08036	0.772697	0.498605
intE	EG12370	.	.	e14 prophage; putative integrase	357	197	251	130	161	266	13.3925	9.19441	10.0044	7.0568	8.76525	10.477	3.59176	3.13774	3.3223	3.28851	3.4373	3.78538	3.3506	3.50373	0.228329	0.255006	-1.11198	-0.774873	0.482162
intF	EG13554	.	.	CP4-6 prophage; putative phage integrase	2217	1473	1811	1191	976	1274	66.9621	55.3518	58.1174	52.0532	42.7818	40.4012	5.82625	5.72766	5.8928	5.68049	5.56706	5.63879	5.81557	5.62878	0.0830824	0.0573732	1.13823	3.20431	0.0387436
intG	EG14259	.	.	.	42	15	12	27	3	8	10.9707	4.87465	3.33037	10.2052	1.13724	2.19401	2.40383	2.81916	2.49095	2.6884	1.86351	2.47371	2.57131	2.34187	0.219018	0.427958	1.17238	0.826637	0.469417
intK	EG13835	.	.	.	55	20	31	17	17	16	12.7178	5.75368	7.61616	5.68815	5.70486	3.88447	3.18315	2.72366	3.10431	2.74827	3.08048	2.75079	3.00371	2.85985	0.245706	0.191076	1.10486	0.800519	0.470797
intQ	EG13188	.	.	.	352	110	158	94	86	125	12.8628	5.00093	6.13443	4.97042	4.56076	4.79584	3.15577	2.55096	2.87529	2.58367	2.80807	3.0365	2.86067	2.80941	0.302668	0.226421	1.03617	0.234882	0.826705
intR	EG13358	.	.	Rac prophage; integrase	203	227	318	177	158	198	6.94991	9.66883	11.5674	8.76856	7.85029	7.11721	2.96592	3.07834	3.42583	3.53094	3.22604	3.26998	3.15669	3.34232	0.23976	0.16482	-1.13731	-1.10506	0.338432
intS	EG12413	.	.	CPS-53 (KpLE1) prophage; putative prophage CPS-53 integrase	322	382	344	122	210	294	11.7665	17.3669	13.356	6.45097	11.1367	11.2798	3.73302	3.79478	3.54216	3.50351	3.51662	3.71437	3.68999	3.57817	0.131695	0.118135	1.08059	1.09472	0.335802
intZ	EG14172	.	.	CPZ-55 prophage; putative phage integrase	1489	1706	1719	1050	1454	1306	52.1159	74.2881	63.9257	53.1785	73.8559	47.9932	5.87187	6.01154	5.90361	6.00471	6.08546	5.73109	5.92901	5.94042	0.0732175	0.185727	-1.00794	-0.0990255	0.928229
iraD	EG12565	.	.	RpoS stabilzer after DNA damage, anti-RssB factor	491	134	204	64	207	791	52.8677	17.9506	23.338	9.97151	32.3463	89.4225	5.655	3.97075	4.4184	4.20534	4.93518	6.41129	4.68138	5.18394	0.872376	1.12382	-1.41672	-0.611843	0.575621
iraM	EG13885	.	.	RpoS stabilzer during Mg starvation, anti-RssB factor	37	13	9	24	5	15	4.83235	2.11235	1.24889	4.53565	0.947703	2.05688	1.6827	1.8136	1.48134	1.96743	1.49488	2.17259	1.65921	1.8783	0.167371	0.347536	-1.16399	-0.983736	0.400498
iraP	EG11256	.	.	anti-RssB factor, RpoS stabilzer during Pi starvation; anti-adapter protein	3926	2779	3056	651	1062	1759	636.519	560.551	526.427	152.726	249.88	299.425	9.10066	8.96585	9.01848	7.88378	7.83675	8.15867	9.02833	7.95974	0.0679447	0.173881	2.09739	9.91435	0.00391993
iscA	EG12132	GO:0006457	protein folding|0006457||	FeS cluster assembly protein	4201	2331	3125	3533	1902	1316	548.667	378.76	433.641	667.686	360.506	180.457	8.53797	8.73451	8.97065	8.80861	8.73718	7.91314	8.74771	8.48631	0.216642	0.497663	1.19864	0.834166	0.470821
iscR	EG13397	GO:0006412	translation|0006412||	isc operon transcriptional repressor; suf operon transcriptional activator; oxidative stress- and iron starvation-inducible; autorepressor	4193	6239	6934	3908	2753	1462	362.842	671.696	637.53	489.349	345.736	132.832	8.48507	9.30072	9.29578	8.77671	8.4635	7.34786	9.02719	8.19602	0.469496	0.75104	1.77912	1.62538	0.192862
iscS	EG12677	GO:0009451	RNA modification|0009451||	cysteine desulfurase (tRNA sulfurtransferase), PLP-dependent	5807	11714	11408	5798	5928	2613	202.245	507.57	422.142	292.197	299.626	95.549	7.86021	8.77301	8.59296	8.29972	8.12697	6.79805	8.40873	7.74158	0.483486	0.821674	1.58793	1.21205	0.306487
iscU	EG13395	GO:0006412	translation|0006412||	iron-sulfur cluster assembly scaffold protein	2155	2498	3098	3700	1731	1032	235.634	339.819	359.912	585.415	274.684	118.476	7.73187	8.47873	8.62412	8.64459	8.21497	7.19371	8.27824	8.01776	0.478718	0.745277	1.19788	0.509345	0.641666
iscX	EG12311	GO:0006457	protein folding|0006457||	Fe(2+) donor and activity modulator for cysteine desulfurase	440	186	192	145	224	157	92.6314	48.7174	42.9468	44.1718	68.4383	34.703	6.05651	5.58543	5.55906	5.47321	6.18962	5.49099	5.73367	5.71794	0.279903	0.408581	1.01096	0.0550075	0.959095
[truncated: 3,051 more rows]

## Sheet: Table S3
Table S3. Loading values of 102 intracellular metabolites in the PCA model.
[truncated: 103 more rows]

[truncated: 2 more sheets: Table S4, Table S5]
